# Supplementary material for: Proteomic analysis reveals inhibition of mevalonate and glycolysis pathways in hepatocytes by 27-hydroxycholesterol
Source: Biochem J. 2025 Aug 4;482(15):1011–28. doi: 10.1042/BCJ20253035 (PMC12409991; doi:10.1042/BCJ20253035)
Supplement: Online supplementary table 1 [file bcj-482-15-BCJ20253035-s005.xlsx]

## Sheet: Total
Supplemental Table 1. Raw data obtained from label-free quantitative analysis
		PSM
Accession	Description	Con-1	Con-2	Con-3	Con-total	27H-1	27H-2	27H-3	27H-total	Log2Folds (Con vs. 27H, Normalized)	P-value	# AAs	MW [kDa]	calc. pI	Biological Process	Cellular Component	Molecular Function	Pfam IDs	Entrez Gene ID	Ensembl Gene ID	Gene Symbol	Chromosome	KEGG Pathways	WikiPathways	Reactome Pathways	# Protein Pathway Groups
P52480-2	Isoform M1 of Pyruvate kinase PKM OS=Mus musculus OX=10090 GN=Pkm	0.5	76	61	137.5	0.5	0.5	0.5	1.5	-6.58677	3.14008e-32	531	57.9	7.14	cell death;cell organization and biogenesis;metabolic process;response to stimulus	cytoplasm;cytosol;mitochondrion;nucleus	catalytic activity;metal ion binding;nucleotide binding;protein binding;RNA binding	Pf00224, Pf02887	18746	ENSMUSG00000032294.17	Pkm	9	Pyruvate metabolism; Type II diabetes mellitus; Metabolic pathways; Biosynthesis of amino acids; Purine metabolism; Glycolysis / Gluconeogenesis; Carbon metabolism; Central carbon metabolism in cancer; Glucagon signaling pathway; Viral carcinogenesis	Glycolysis and Gluconeogenesis; Purine metabolism		12
Q9CWF2	Tubulin beta-2B chain OS=Mus musculus OX=10090 GN=Tubb2b PE=1 SV=1	53	44	0.5	97.5	0.5	0.5	0.5	1.5	-6.09081	4.73516e-23	445	49.9	4.89	cell organization and biogenesis;cellular component movement;regulation of biological process	cytoplasm;cytoskeleton;nucleus	catalytic activity;nucleotide binding;protein binding;structural molecule activity	Pf00091, Pf03953, Pf10644	73710	ENSMUSG00000045136.5	Tubb2b	13	Phagosome; Gap junction		Intraflagellar transport; Hedgehog 'on' state; Hedgehog 'off' state	9
P17183	Gamma-enolase OS=Mus musculus OX=10090 GN=Eno2 PE=1 SV=2	0.5	0.5	0.5	1.5	29	25	0.5	54.5	5.11478	4.95368e-12	434	47.3	5.11	metabolic process	cell surface;cytoplasm;membrane	catalytic activity;metal ion binding;protein binding	Pf00113, Pf03952, Pf13378	13807	ENSMUSG00000004267.16	Eno2	6	RNA degradation; Metabolic pathways; Biosynthesis of amino acids; Glycolysis / Gluconeogenesis; HIF-1 signaling pathway; Carbon metabolism	Glycolysis and Gluconeogenesis	Gluconeogenesis; Glycolysis	12
Q7TMM9	Tubulin beta-2A chain OS=Mus musculus OX=10090 GN=Tubb2a PE=1 SV=1	0.5	0.5	36	37	39	38	37	114	1.555	2.28073e-09	445	49.9	4.89	cell organization and biogenesis	cytoplasm;cytoskeleton;nucleus	catalytic activity;nucleotide binding;structural molecule activity	Pf00091, Pf03953, Pf10644	22151	Tubb2a	13	ENSMUSG00000058672.6	Intraflagellar transport; Hedgehog 'on' state; Hedgehog 'off' state	Phagosome; Gap junction		9
Q8BG05	Heterogeneous nuclear ribonucleoprotein A3 OS=Mus musculus OX=10090 GN=Hnrnpa3 PE=1 SV=1	0.5	0.5	0.5	1.5	19	21	0.5	40.5	4.68645	4.47003e-09	379	39.6	9.01	metabolic process;transport	cytoplasm;nucleus;spliceosomal complex	RNA binding;transporter activity	Pf00076, Pf13893, Pf14259	229279	ENSMUSG00000059005.13	Hnrnpa3	2	Spliceosome	mRNA processing		2
Q8CAQ8-2	Isoform 2 of MICOS complex subunit Mic60 OS=Mus musculus OX=10090 GN=Immt	0.5	0.5	0.5	1.5	0.5	14	18	32.5	4.36896	2.22325e-07	746	82.9	6.61	cell organization and biogenesis;cellular homeostasis	membrane;mitochondrion	protein binding;RNA binding	Pf09731	76614	ENSMUSG00000052337.15	Immt	6				0
Q9QXS1-13	Isoform PLEC-1F of Plectin OS=Mus musculus OX=10090 GN=Plec	131	149	129	409	152	0.5	140	292.5	-0.552105	4.95348e-07	4534	516.1	5.73	cell organization and biogenesis;response to stimulus	cytoplasm;cytoskeleton;cytosol;membrane	protein binding;RNA binding;structural molecule activity	Pf00307, Pf00681, Pf07812, Pf11971	18810	ENSMUSG00000022565.15	Plec	15		Alpha6-Beta4 Integrin Signaling Pathway; EGFR1 Signaling Pathway		2
P21550	Beta-enolase OS=Mus musculus OX=10090 GN=Eno3 PE=1 SV=3	28	28	21	77	28	0.5	0.5	29	-1.47725	9.21437e-07	434	47	7.18	metabolic process;response to stimulus	cytoplasm;cytosol;membrane	catalytic activity;metal ion binding;protein binding	Pf00113, Pf03952, Pf13378	13808	ENSMUSG00000060600.15	Eno3	11	RNA degradation; Metabolic pathways; Biosynthesis of amino acids; Glycolysis / Gluconeogenesis; HIF-1 signaling pathway; Carbon metabolism	Glycolysis and Gluconeogenesis	Gluconeogenesis; Glycolysis	12
Q8BHN3-2	Isoform 2 of Neutral alpha-glucosidase AB OS=Mus musculus OX=10090 GN=Ganab	0.5	0.5	0.5	1.5	0.5	0.5	26	27	4.10148	3.29863e-06	966	109.3	6.15	metabolic process	endoplasmic reticulum;Golgi;membrane	catalytic activity;protein binding;RNA binding	Pf01055, Pf13802	14376	ENSMUSG00000071650.5	Ganab	19				0
Q8BSL7	ADP-ribosylation factor 2 OS=Mus musculus OX=10090 GN=Arf2 PE=1 SV=2	12	0.5	9	21.5	0.5	0.5	0.5	1.5	-3.90974	1.82552e-05	181	20.7	6.58	regulation of biological process;response to stimulus;transport	Golgi	catalytic activity;nucleotide binding;protein binding;signal transducer activity	Pf00025, Pf00071, Pf00503, Pf01926, Pf04670, Pf08477, Pf09439	11841	ENSMUSG00000062421.13	Arf2	11				0
Q61879	Myosin-10 OS=Mus musculus OX=10090 GN=Myh10 PE=1 SV=2	0.5	0.5	0.5	1.5	0.5	22	0.5	23	3.87016	2.36343e-05	1976	228.9	5.54	cell organization and biogenesis;cell proliferation;cellular component movement;metabolic process;regulation of biological process;transport	cytoplasm;cytosol;membrane;nucleus	catalytic activity;motor activity;nucleotide binding;protein binding;transporter activity	Pf00063, Pf00769, Pf01496, Pf01576, Pf02736, Pf02841, Pf04111, Pf05622, Pf05667, Pf05911, Pf06637, Pf07888, Pf09726, Pf09731, Pf12128, Pf13094, Pf13514	77579	ENSMUSG00000020900.15	Myh10	11	Regulation of actin cytoskeleton; Tight junction	Regulation of Actin Cytoskeleton	RHO GTPases activate PAKs	7
Q8BH64	EH domain-containing protein 2 OS=Mus musculus OX=10090 GN=Ehd2 PE=1 SV=1	8	4	8	20	0.5	0.5	0.5	1.5	-3.80541	4.11495e-05	543	61.1	6.51	cell organization and biogenesis;regulation of biological process;transport	cytoplasm;cytoskeleton;cytosol;endosome;membrane	catalytic activity;metal ion binding;nucleotide binding;protein binding	Pf00350, Pf01926, Pf12763	259300	ENSMUSG00000074364.6	Ehd2	7	Endocytosis	Insulin Signaling	Factors involved in megakaryocyte development and platelet production	4
P13020-2	Isoform 2 of Gelsolin OS=Mus musculus OX=10090 GN=Gsn	11	0.5	8	19.5	0.5	0.5	0.5	1.5	-3.76888	5.397e-05	731	80.7	5.76	cell death;cell organization and biogenesis;metabolic process;regulation of biological process;response to stimulus;transport	cytoplasm;cytoskeleton;cytosol;extracellular;membrane;nucleus	metal ion binding;protein binding	Pf00626	227753	ENSMUSG00000026879.14	Gsn	2		Regulation of Actin Cytoskeleton		1
Q62095	ATP-dependent RNA helicase DDX3Y OS=Mus musculus OX=10090 GN=Ddx3y PE=1 SV=2	0.5	0.5	0.5	1.5	0.5	19	0.5	20	3.66853	0.000104053	658	73.4	7.53	metabolic process;regulation of biological process	cytoplasm;cytosol;membrane;nucleus	catalytic activity;DNA binding;nucleotide binding;RNA binding	Pf00270, Pf00271, Pf04851	26900	ENSMUSG00000069045.11	Ddx3y	Y				0
Q64524	Histone H2B type 2-E OS=Mus musculus OX=10090 GN=H2bc21 PE=1 SV=3	28	0.5	25	53.5	0.5	0.5	21	22	-1.35048	0.000126908	126	14	10.32	cell organization and biogenesis;defense response;regulation of biological process;response to stimulus	chromosome;cytosol;membrane;nucleus	DNA binding;protein binding	Pf00125	319190	ENSMUSG00000068854.7	Hist2h2be	3	Alcoholism; Systemic lupus erythematosus; Viral carcinogenesis		HATs acetylate histones; E3 ubiquitin ligases ubiquitinate target proteins; Meiotic Recombination; Mus musculus biological processes; NoRC negatively regulates rRNA expression; Meiotic Synapsis	14
Q8BFY9	Transportin-1 OS=Mus musculus OX=10090 GN=Tnpo1 PE=1 SV=2	0.5	0.5	0.5	1.5	18	0.5	0.5	19	3.59452	0.00017074	898	102.3	4.98	transport	cytoplasm;membrane;nucleus	protein binding;RNA binding;transporter activity	Pf03810, Pf13513	238799	ENSMUSG00000009470.16	Tnpo1	13			Intraflagellar transport	3
P84078	ADP-ribosylation factor 1 OS=Mus musculus OX=10090 GN=Arf1 PE=1 SV=2	0.5	0.5	0.5	1.5	0.5	0.5	17	18	3.51652	0.000280349	181	20.7	6.8	cell organization and biogenesis;cellular homeostasis;regulation of biological process;response to stimulus;transport	cytoplasm;cytosol;endosome;Golgi;membrane	catalytic activity;metal ion binding;nucleotide binding;protein binding;RNA binding;signal transducer activity	Pf00025, Pf00071, Pf00503, Pf01926, Pf04670, Pf08477, Pf09439	11840	ENSMUSG00000048076.14	Arf1	11	Endocytosis; Phospholipase D signaling pathway; Legionellosis	Insulin Signaling	Synthesis of PIPs at the Golgi membrane; Synthesis of PIPs at the plasma membrane; Lysosome Vesicle Biogenesis; Golgi Associated Vesicle Biogenesis; Intra-Golgi traffic; MHC class II antigen presentation	21
P58774	Tropomyosin beta chain OS=Mus musculus OX=10090 GN=Tpm2 PE=1 SV=1	0.5	0.5	0.5	1.5	10	7	0.5	17.5	3.47588	0.000359328	284	32.8	4.7	cell organization and biogenesis;regulation of biological process	cytoplasm;cytoskeleton	protein binding;structural molecule activity	Pf00261, Pf12718	22004	ENSMUSG00000028464.16	Tpm2	4	Hypertrophic cardiomyopathy (HCM); Dilated cardiomyopathy; Cardiac muscle contraction; Adrenergic signaling in cardiomyocytes	Striated Muscle Contraction	Striated Muscle Contraction; Smooth Muscle Contraction	8
Q8JZK9	Hydroxymethylglutaryl-CoA synthase, cytoplasmic OS=Mus musculus OX=10090 GN=Hmgcs1 PE=1 SV=1	4	5	6	15	0.5	0.5	1	2	-2.97533	0.00114734	520	57.5	5.99	metabolic process;response to stimulus	cytoplasm;cytosol	catalytic activity;protein binding	Pf01154, Pf08540	208715	ENSMUSG00000093930.1	Hmgcs1	13	Valine, leucine and isoleucine degradation; Metabolic pathways; Terpenoid backbone biosynthesis; Butanoate metabolism; Synthesis and degradation of ketone bodies	Cholesterol Biosynthesis; Endochondral Ossification	Cholesterol biosynthesis	11
Q3UTJ2-2	Isoform 2 of Sorbin and SH3 domain-containing protein 2 OS=Mus musculus OX=10090 GN=Sorbs2	0.5	15	0.5	16	13	15	13	41	1.28911	0.00172931	1295	144.9	8.27	cell growth;regulation of biological process;response to stimulus	cytoplasm;cytoskeleton;membrane	protein binding;RNA binding	Pf00018, Pf02208, Pf07653, Pf14604	234214		Sorbs2	8				0
Q61990-2	Isoform 2 of Poly(rC)-binding protein 2 OS=Mus musculus OX=10090 GN=Pcbp2	0.5	0.5	0.5	1.5	0.5	0.5	12	13	3.04704	0.00338343	331	34.9	8	defense response;metabolic process;regulation of biological process;response to stimulus	cytoplasm;cytosol;membrane;nucleus	DNA binding;protein binding;RNA binding	Pf00013, Pf13014	18521	ENSMUSG00000056851.13	Pcbp2	15		mRNA processing		1
Q920E5	Farnesyl pyrophosphate synthase OS=Mus musculus OX=10090 GN=Fdps PE=1 SV=1	10	17	13	40	7	5	7	19	-1.14244	0.00353476	353	40.6	5.66	metabolic process;regulation of biological process	cytoplasm;cytosol;mitochondrion;organelle lumen	catalytic activity;metal ion binding;RNA binding	Pf00348	110196	ENSMUSG00000059743.12	Fdps	3	Metabolic pathways; Terpenoid backbone biosynthesis; HTLV-I infection; Influenza A	Cholesterol Biosynthesis	Cholesterol biosynthesis	9
Q8K0C4	Lanosterol 14-alpha demethylase OS=Mus musculus OX=10090 GN=Cyp51a1 PE=1 SV=1	20	19	19	58	12	11	10	33	-0.882027	0.00440307	503	56.7	8.41	metabolic process	endoplasmic reticulum;membrane	catalytic activity;metal ion binding	Pf00067	13121	ENSMUSG00000001467.5	Cyp51	5	Steroid biosynthesis; Metabolic pathways	Cholesterol Biosynthesis; Metapathway biotransformation; Oxidation by Cytochrome P450	Endogenous sterols; Cholesterol biosynthesis	13
P68369	Tubulin alpha-1A chain OS=Mus musculus OX=10090 GN=Tuba1a PE=1 SV=1	35	41	0.5	76.5	41	39	41	121	0.593035	0.00459701	451	50.1	5.06	cell organization and biogenesis	cytoplasm;cytoskeleton;endosome;membrane;nucleus	catalytic activity;nucleotide binding;protein binding;structural molecule activity	Pf00091, Pf03953	22142	ENSMUSG00000072235.5	Tuba1a	15	Phagosome; Gap junction; Apoptosis		Anchoring of the basal body to the plasma membrane; Intraflagellar transport; Hedgehog 'on' state; AURKA Activation by TPX2; Loss of Nlp from mitotic centrosomes; Recruitment of mitotic centrosome proteins and complexes; Hedgehog 'off' state; Regulation of PLK1 Activity at G2/M Transition; Recruitment of NuMA to mitotic centrosomes	24
P12382	ATP-dependent 6-phosphofructokinase, liver type OS=Mus musculus OX=10090 GN=Pfkl PE=1 SV=4	8	6	4	18	3	1	1	5	-1.91644	0.00472488	780	85.3	7.17	cell organization and biogenesis;metabolic process;regulation of biological process;response to stimulus	cytoplasm;cytosol;membrane	catalytic activity;metal ion binding;nucleotide binding;protein binding	Pf00365	18641	ENSMUSG00000020277.10	Pfkl	10	RNA degradation; Metabolic pathways; Biosynthesis of amino acids; Glycolysis / Gluconeogenesis; Pentose phosphate pathway; HIF-1 signaling pathway; AMPK signaling pathway; Carbon metabolism; Fructose and mannose metabolism; Galactose metabolism; Central carbon metabolism in cancer; Glucagon signaling pathway	Glycolysis and Gluconeogenesis; Insulin Signaling	Neutrophil degranulation; Glycolysis	21
Q60605-2	Isoform Smooth muscle of Myosin light polypeptide 6 OS=Mus musculus OX=10090 GN=Myl6	0.5	9	0.5	10	0.5	0.5	0.5	1.5	-2.80541	0.00966295	151	17	4.55	cellular component movement	membrane	catalytic activity;metal ion binding;motor activity;protein binding;structural molecule activity	Pf00036, Pf13405, Pf13499	17904	ENSMUSG00000090841.2	Myl6	10		Focal Adhesion		1
Q9DCA5	Ribosome biogenesis protein BRX1 homolog OS=Mus musculus OX=10090 GN=Brix1 PE=1 SV=3	1	2	1	4	5	4	7	16	1.93156	0.00993886	353	41.2	10.02	cell organization and biogenesis	nucleus	RNA binding	Pf04427	67832	ENSMUSG00000022247.12	Brix1	15				0
Q8K363	ATP-dependent RNA helicase DDX18 OS=Mus musculus OX=10090 GN=Ddx18 PE=1 SV=1	4	4	3	11	9	9	9	27	1.22702	0.014284	660	74.1	9.52	metabolic process;response to stimulus	chromosome;cytoplasm;membrane;nucleus	catalytic activity;DNA binding;nucleotide binding;RNA binding	Pf00270, Pf00271, Pf04851, Pf13959	66942	ENSMUSG00000001674.11	Ddx18	1				0
Q64514-2	Isoform Short of Tripeptidyl-peptidase 2 OS=Mus musculus OX=10090 GN=Tpp2	0.5	0.5	11	12	14	14	0.5	28.5	1.17949	0.0145864	1249	138.4	6.38	metabolic process	cytoplasm;cytosol;nucleus	catalytic activity;protein binding	Pf00082, Pf12580, Pf13739	22019	Tpp2	1	ENSMUSG00000041763.14				0
Q8BFY9-2	Isoform 2 of Transportin-1 OS=Mus musculus OX=10090 GN=Tnpo1	23	17	13	53	0.5	15	17	32.5	-0.773993	0.0148098	890	101.2	4.96	transport	cytoplasm;membrane;nucleus	protein binding;RNA binding;transporter activity	Pf03810, Pf13513	238799	ENSMUSG00000009470.16	Tnpo1	13				0
P47791	Glutathione reductase, mitochondrial OS=Mus musculus OX=10090 GN=Gsr PE=1 SV=3	0.5	0.5	0.5	1.5	0.5	9	0.5	10	2.66853	0.0152338	500	53.6	7.99	cellular homeostasis;metabolic process;regulation of biological process	cytoplasm;cytosol;mitochondrion	antioxidant activity;catalytic activity;nucleotide binding;protein binding	Pf00070, Pf02852, Pf07992, Pf13738	14782	ENSMUSG00000031584.16	Gsr	8	Glutathione metabolism; Thyroid hormone synthesis	Metapathway biotransformation; Selenium Micronutrient Network; Folic Acid Network; Glutathione metabolism; One carbon metabolism and related pathways; Oxidative Stress; Glutathione and one carbon metabolism	Interconversion of nucleotide di- and triphosphates; Detoxification of Reactive Oxygen Species; TP53 Regulates Metabolic Genes	20
Q6ZWQ0	Nesprin-2 OS=Mus musculus OX=10090 GN=Syne2 PE=1 SV=2	1	2	1	4	5	4	6	15	1.83845	0.0154829	6874	782.2	5.33	cell organization and biogenesis;cellular component movement;regulation of biological process;transport	cytoplasm;cytoskeleton;endoplasmic reticulum;membrane;mitochondrion;nucleus;organelle lumen	protein binding	Pf00307, Pf00435, Pf10541, Pf11971	319565	ENSMUSG00000063450.14	Syne2	12		Ovarian Infertility Genes	Mus musculus biological processes; Meiotic Synapsis	3
P08775	DNA-directed RNA polymerase II subunit RPB1 OS=Mus musculus OX=10090 GN=Polr2a PE=1 SV=3	0.5	1	1	2.5	2	6	4	12	2.19459	0.0161639	1970	217	7.37	metabolic process;regulation of biological process;response to stimulus	cytoplasm;nucleus	catalytic activity;DNA binding;metal ion binding;protein binding;RNA binding	Pf00623, Pf04983, Pf04990, Pf04992, Pf04997, Pf04998, Pf05000	20020	ENSMUSG00000005198.15	Polr2a	11	Herpes simplex infection; RNA polymerase; Epstein-Barr virus infection; Metabolic pathways; Purine metabolism; Huntington's disease; Pyrimidine metabolism	Estrogen signaling; Purine metabolism; mRNA processing; Eukaryotic Transcription Initiation	mRNA Capping; RNA Polymerase II Transcription Initiation; Transcriptional regulation by small RNAs; RNA Polymerase II Pre-transcription Events; Formation of RNA Pol II elongation complex ; mRNA Splicing - Major Pathway; Formation of TC-NER Pre-Incision Complex; RNA Pol II CTD phosphorylation and interaction with CE; FGFR2 alternative splicing; mRNA Splicing - Minor Pathway; Dual incision in TC-NE…	45
Q920L1	Acyl-CoA (8-3)-desaturase OS=Mus musculus OX=10090 GN=Fads1 PE=1 SV=1	3	4	4	11	1	1	0.5	2.5	-2.20594	0.0163406	447	52.3	9.29	cell communication;metabolic process;response to stimulus;transport	endoplasmic reticulum;membrane;mitochondrion;nucleus	catalytic activity	Pf00173, Pf00487	76267	ENSMUSG00000010663.4	Fads1	19	Fatty acid metabolism; Biosynthesis of unsaturated fatty acids	Selenium Micronutrient Network	alpha-linolenic acid (ALA) metabolism; Linoleic acid (LA) metabolism	9
P61750	ADP-ribosylation factor 4 OS=Mus musculus OX=10090 GN=Arf4 PE=1 SV=2	0.5	0.5	8	9	6	8	9	23	1.2852	0.0192127	180	20.4	7.14	cellular component movement;metabolic process;regulation of biological process;response to stimulus;transport	cytoplasm;cytosol;Golgi;membrane	catalytic activity;nucleotide binding;protein binding;signal transducer activity	Pf00025, Pf00071, Pf00503, Pf04670, Pf08477, Pf09439	11843	Arf4	14	ENSMUSG00000021877.11	VxPx cargo-targeting to cilium; COPI-mediated anterograde transport; COPI-dependent Golgi-to-ER retrograde traffic		EGFR1 Signaling Pathway	16
Q68FL4	Putative adenosylhomocysteinase 3 OS=Mus musculus OX=10090 GN=Ahcyl2 PE=1 SV=1	4	4	0.5	8.5	0.5	0.5	0.5	1.5	-2.57094	0.0220659	613	66.9	7.36	metabolic process;transport	cytoplasm;cytosol;endoplasmic reticulum	catalytic activity;nucleotide binding	Pf00670, Pf01262, Pf02254, Pf02826, Pf05221	74340	ENSMUSG00000029772.17	Ahcyl2	6	Metabolic pathways; Cysteine and methionine metabolism	One Carbon Metabolism; Glutathione and one carbon metabolism	Bicarbonate transporters	8
P10630	Eukaryotic initiation factor 4A-II OS=Mus musculus OX=10090 GN=Eif4a2 PE=1 SV=2	14	16	0.5	30.5	0.5	15	0.5	16	-0.999178	0.0220943	407	46.4	5.48	metabolic process;regulation of biological process	cytoplasm	catalytic activity;DNA binding;nucleotide binding;RNA binding	Pf00270, Pf00271, Pf04851	13682	ENSMUSG00000022884.14	Eif4a2	16	RNA transport	Translation Factors; mRNA processing	L13a-mediated translational silencing of Ceruloplasmin expression; Ribosomal scanning and start codon recognition; GTP hydrolysis and joining of the 60S ribosomal subunit; ISG15 antiviral mechanism; Translation initiation complex formation; Deadenylation of mRNA	20
Q60605	Myosin light polypeptide 6 OS=Mus musculus OX=10090 GN=Myl6 PE=1 SV=3	9	0.5	5	14.5	12	10	9	31	1.02777	0.0222076	151	16.9	4.65	cellular component movement	membrane	catalytic activity;metal ion binding;motor activity;protein binding;structural molecule activity	Pf00036, Pf13405, Pf13499	17904	ENSMUSG00000090841.2	Myl6	10	Oxytocin signaling pathway; Vascular smooth muscle contraction	Focal Adhesion	RHO GTPases activate PAKs; Smooth Muscle Contraction	9
F6ZDS4	Nucleoprotein TPR OS=Mus musculus OX=10090 GN=Tpr PE=1 SV=1	6	8	7	21	11	15	14	40	0.86117	0.0245691	2431	273.8	5.03	cell division;cell organization and biogenesis;metabolic process;regulation of biological process;response to stimulus;transport	chromosome;cytoplasm;cytoskeleton;Golgi;membrane;nucleus	catalytic activity;motor activity;protein binding;RNA binding;structural molecule activity;transporter activity	Pf00038, Pf01496, Pf01576, Pf02463, Pf04111, Pf04156, Pf07926, Pf08317, Pf09726, Pf12128, Pf13166, Pf14915, Pf15070	108989	ENSMUSG00000006005.17	Tpr	1	Pathways in cancer; Thyroid cancer; RNA transport		Transcriptional regulation by small RNAs; SUMOylation of RNA binding proteins; snRNP Assembly; SUMOylation of chromatin organization proteins; Nuclear Pore Complex (NPC) Disassembly; Regulation of Glucokinase by Glucokinase Regulatory Protein; Transport of Mature mRNA derived from an Intron-Containing Transcript; SUMOylation of DNA damage response and repair proteins; SUMOylation of DNA replicati…	31
O88441	Metaxin-2 OS=Mus musculus OX=10090 GN=Mtx2 PE=1 SV=1	0.5	2	1	3.5	5	4	4	13	1.82464	0.0248944	263	29.7	5.63	transport	membrane;mitochondrion		Pf11801, Pf13410, Pf14497	53375	ENSMUSG00000027099.9	Mtx2	2				0
Q9JIF0-2	Isoform 2 of Protein arginine N-methyltransferase 1 OS=Mus musculus OX=10090 GN=Prmt1	0.5	0.5	0.5	1.5	0.5	8	0.5	9	2.51652	0.0251993	353	40.5	5.6	cell organization and biogenesis;metabolic process;regulation of biological process	cytoplasm;cytosol;membrane;nucleus	catalytic activity;DNA binding;nucleotide binding;protein binding;RNA binding	Pf05175, Pf06325, Pf08241, Pf12847, Pf13489, Pf13649, Pf13847	15469	ENSMUSG00000109324.1	Prmt1	7		mRNA processing; Tryptophan metabolism		2
Q80VQ1	Leucine-rich repeat-containing protein 1 OS=Mus musculus OX=10090 GN=Lrrc1 PE=1 SV=2	0.5	0.5	0.5	1.5	3	3	3	9	2.51652	0.0251993	524	59.4	5.16	regulation of biological process;response to stimulus	cytoplasm;cytosol;membrane	protein binding	Pf12799, Pf13855	214345	ENSMUSG00000032352.16	Lrrc1	9				0
Q91W50	Cold shock domain-containing protein E1 OS=Mus musculus OX=10090 GN=Csde1 PE=1 SV=1	13	10	12	35	6	7	7	20	-0.875795	0.0278712	798	88.7	6.37	metabolic process;regulation of biological process	cytoplasm;cytosol;Golgi;membrane	DNA binding;RNA binding	Pf00313, Pf12901	229663	ENSMUSG00000068823.10	Csde1	3		mRNA processing		1
P19096	Fatty acid synthase OS=Mus musculus OX=10090 GN=Fasn PE=1 SV=2	76	80	73	229	68	64	62	194	-0.307731	0.0285153	2504	272.3	6.58	cell differentiation;metabolic process;response to stimulus	cytoplasm;cytosol;Golgi;membrane;mitochondrion	catalytic activity;nucleotide binding;protein binding;RNA binding	Pf00106, Pf00107, Pf00109, Pf00550, Pf00698, Pf00975, Pf02801, Pf08241, Pf08242, Pf08659, Pf12847, Pf13489, Pf13602, Pf13847, Pf14765	14104	ENSMUSG00000025153.9	Fasn	11	Fatty acid metabolism; Insulin signaling pathway; Metabolic pathways; AMPK signaling pathway; Fatty acid biosynthesis	Fatty Acid Biosynthesis; Dysregulated miRNA Targeting in Insulin/PI3K-AKT Signaling	ChREBP activates metabolic gene expression; Fatty acyl-CoA biosynthesis; Vitamin B5 (pantothenate) metabolism	16
P09041	Phosphoglycerate kinase 2 OS=Mus musculus OX=10090 GN=Pgk2 PE=1 SV=4	0.5	0.5	7	8	0.5	0.5	0.5	1.5	-2.48348	0.0290662	417	44.8	6.8	cellular component movement;metabolic process	cytoplasm;nucleus	catalytic activity;nucleotide binding	Pf00162	18663	Pgk2	17	ENSMUSG00000031233.5		Metabolic pathways; Biosynthesis of amino acids; Glycolysis / Gluconeogenesis; Carbon metabolism	Glycolysis and Gluconeogenesis	5
P68372	Tubulin beta-4B chain OS=Mus musculus OX=10090 GN=Tubb4b PE=1 SV=1	56	51	43	150	42	44	35	121	-0.378396	0.0313477	445	49.8	4.89	cell organization and biogenesis	cytoplasm;cytoskeleton;nucleus	catalytic activity;nucleotide binding;RNA binding;structural molecule activity	Pf00091, Pf03953, Pf10644	227613	ENSMUSG00000036752.4	Tubb4b	2	Phagosome; Gap junction		Anchoring of the basal body to the plasma membrane; Intraflagellar transport; Hedgehog 'on' state; AURKA Activation by TPX2; Loss of Nlp from mitotic centrosomes; Recruitment of mitotic centrosome proteins and complexes; Hedgehog 'off' state; Regulation of PLK1 Activity at G2/M Transition; Neutrophil degranulation; Recruitment of NuMA to mitotic centrosomes	26
P53996-3	Isoform 3 of Cellular nucleic acid-binding protein OS=Mus musculus OX=10090 GN=Cnbp	0.5	0.5	0.5	1.5	0.5	5	3	8.5	2.43406	0.0324193	177	19.5	7.71	metabolic process;regulation of biological process	cytoplasm;cytosol;endoplasmic reticulum;nucleus	DNA binding;metal ion binding;RNA binding	Pf00098	12785	ENSMUSG00000030057.15	Cnbp	6				0
Q9Z130	Heterogeneous nuclear ribonucleoprotein D-like OS=Mus musculus OX=10090 GN=Hnrnpdl PE=1 SV=1	0.5	0.5	0.5	1.5	0.5	5	3	8.5	2.43406	0.0324193	301	33.5	7.31	metabolic process;regulation of biological process	cytoplasm;nucleus	DNA binding;RNA binding	Pf00076, Pf13893, Pf14259	50926		Hnrnpdl; Hnrnpdl1; Hnrpdl	5		mRNA processing		1
P58044	Isopentenyl-diphosphate Delta-isomerase 1 OS=Mus musculus OX=10090 GN=Idi1 PE=1 SV=1	4	3	6	13	3	1	0.5	4.5	-1.59896	0.0330319	227	26.3	6.16	metabolic process;response to stimulus	mitochondrion	catalytic activity;metal ion binding	Pf00293	319554; 102635781		Idi1; LOC102635781; Gm38481	13; 2	Metabolic pathways; Terpenoid backbone biosynthesis	Cholesterol Biosynthesis; Exercise-induced Circadian Regulation; Exercise-induced Circadian Regulation		5
P13020	Gelsolin OS=Mus musculus OX=10090 GN=Gsn PE=1 SV=3	0.5	9	0.5	10	10	8	5	23	1.13319	0.033389	780	85.9	6.18	cell death;cell organization and biogenesis;metabolic process;regulation of biological process;response to stimulus;transport	cytoplasm;cytoskeleton;cytosol;extracellular;membrane;nucleus	metal ion binding;protein binding	Pf00626	227753	ENSMUSG00000026879.14	Gsn	2	Regulation of actin cytoskeleton; Fc gamma R-mediated phagocytosis; Viral carcinogenesis	Regulation of Actin Cytoskeleton	Neutrophil degranulation; Caspase-mediated cleavage of cytoskeletal proteins	12
Q60960	Importin subunit alpha-5 OS=Mus musculus OX=10090 GN=Kpna1 PE=1 SV=2	1	0.5	2	3.5	4	4	4	12	1.70917	0.038808	538	60.1	5.01	transport	cytoplasm;cytosol;nucleus	protein binding;transporter activity	Pf00514, Pf01749, Pf13513, Pf13646	16646	ENSMUSG00000022905.12	Kpna1	16	Influenza A		Activation of DNA fragmentation factor	6
P97363	Serine palmitoyltransferase 2 OS=Mus musculus OX=10090 GN=Sptlc2 PE=1 SV=2	0.5	2	1	3.5	2	4	6	12	1.70917	0.038808	560	62.9	8.18	metabolic process	endoplasmic reticulum;membrane;mitochondrion	catalytic activity	Pf00155, Pf01276	20773	ENSMUSG00000021036.10	Sptlc2	12	Metabolic pathways; Sphingolipid signaling pathway; Sphingolipid metabolism		Sphingolipid de novo biosynthesis	7
P10126	Elongation factor 1-alpha 1 OS=Mus musculus OX=10090 GN=Eef1a1 PE=1 SV=3	97	84	79	260	76	77	73	226	-0.270629	0.0388603	462	50.1	9.01	cell organization and biogenesis;metabolic process;regulation of biological process;response to stimulus	cytoplasm;cytoskeleton;cytosol;membrane;nucleus	catalytic activity;nucleotide binding;protein binding;RNA binding	Pf00009, Pf03143, Pf03144	13627	ENSMUSG00000037742.14	Eef1a1; LOC101056619	9	Legionellosis; RNA transport	Translation Factors; EGFR1 Signaling Pathway		4
P62774	Myotrophin OS=Mus musculus OX=10090 GN=Mtpn PE=1 SV=2	11	6	5	22	7	2	2	11	-1.06844	0.0402023	118	12.9	5.52	cell differentiation;cell growth;cell organization and biogenesis;metabolic process;regulation of biological process;response to stimulus	cytoplasm;cytosol;nucleus	DNA binding;protein binding	Pf00023, Pf12796, Pf13606, Pf13637, Pf13857	14489	ENSMUSG00000029840.8	Mtpn	6				0
Q9D1B9	39S ribosomal protein L28, mitochondrial OS=Mus musculus OX=10090 GN=Mrpl28 PE=1 SV=3	1	1	0.5	2.5	3	3	4	10	1.93156	0.0415452	257	30.2	9.29		cytosol;mitochondrion;ribosome	RNA binding;structural molecule activity	Pf00830	68611	ENSMUSG00000024181.8	Mrpl28	17	Ribosome		Mitochondrial translation termination; Mitochondrial translation elongation	6
P25976	Nucleolar transcription factor 1 OS=Mus musculus OX=10090 GN=Ubtf PE=1 SV=1	0.5	1	1	2.5	2	3	5	10	1.93156	0.0415452	765	89.5	5.76	metabolic process;regulation of biological process	nucleus	DNA binding;protein binding;RNA binding	Pf00505, Pf09011, Pf14887	21429		Ubtf	11				0
Q7M6Y3-5	Isoform 5 of Phosphatidylinositol-binding clathrin assembly protein OS=Mus musculus OX=10090 GN=Picalm	0.5	0.5	0.5	1.5	7	0.5	0.5	8	2.3466	0.0417146	655	70.9	8.37	cell organization and biogenesis;cell proliferation;development;metabolic process;regulation of biological process;response to stimulus;transport	cell surface;endosome;Golgi;membrane;nucleus	protein binding	Pf01417, Pf07651	233489	ENSMUSG00000039361.11	Picalm	7				0
Q61696	Heat shock 70 kDa protein 1A OS=Mus musculus OX=10090 GN=Hspa1a PE=1 SV=2	0.5	0.5	0.5	1.5	7	0.5	0.5	8	2.3466	0.0417146	641	70	5.72	cell organization and biogenesis;metabolic process;regulation of biological process;response to stimulus	cytoplasm;cytoskeleton;cytosol;membrane;mitochondrion;nucleus;organelle lumen	catalytic activity;nucleotide binding;protein binding;RNA binding	Pf00012, Pf06723	193740; 15511	ENSMUSG00000091971.3	Hspa1a; Hspa1b	17	Endocytosis; MAPK signaling pathway; Toxoplasmosis; Epstein-Barr virus infection; Spliceosome; Legionellosis; Influenza A; Antigen processing and presentation; Prion diseases; Protein processing in endoplasmic reticulum; Estrogen signaling pathway; Measles; Longevity regulating pathway - multiple species	Apoptosis Modulation by HSP70; MAPK signaling pathway		15
Q6URW6	Myosin-14 OS=Mus musculus OX=10090 GN=Myh14 PE=1 SV=1	0.5	0.5	0.5	1.5	0.5	0.5	7	8	2.3466	0.0417146	2000	228.4	5.55	cell organization and biogenesis;cellular component movement;regulation of biological process;response to stimulus	cytoplasm;membrane	catalytic activity;motor activity;nucleotide binding;protein binding	Pf00063, Pf01576, Pf09726	71960	ENSMUSG00000030739.18	Myh14	7	Regulation of actin cytoskeleton; Tight junction		RHO GTPases activate PAKs	6
Q8BMA6	Signal recognition particle subunit SRP68 OS=Mus musculus OX=10090 GN=Srp68 PE=1 SV=2	4	3	1	8	6	6	7	19	1.17949	0.046121	625	70.5	8.57	cell organization and biogenesis;response to stimulus;transport	cytoplasm;cytosol;endoplasmic reticulum;nucleus	protein binding;RNA binding		217337	ENSMUSG00000020780.15	Srp68	11	Protein export	mRNA processing	Translation; SRP-dependent cotranslational protein targeting to membrane	5
P52432	DNA-directed RNA polymerases I and III subunit RPAC1 OS=Mus musculus OX=10090 GN=Polr1c PE=1 SV=3	4	2	2	8	6	6	7	19	1.17949	0.046121	346	39.1	5.21	metabolic process;regulation of biological process	nucleus	catalytic activity;DNA binding;protein binding	Pf01000, Pf01193	20016	ENSMUSG00000067148.15	Polr1c	17	RNA polymerase; Epstein-Barr virus infection; Metabolic pathways; Purine metabolism; Pyrimidine metabolism; Cytosolic DNA-sensing pathway	Purine metabolism; TNF-alpha NF-kB Signaling Pathway; Eukaryotic Transcription Initiation	RNA Polymerase III Transcription Initiation From Type 1 Promoter; NoRC negatively regulates rRNA expression; RNA Polymerase III Transcription Initiation From Type 2 Promoter; RNA Polymerase I Transcription Termination; RNA Polymerase III Transcription Initiation From Type 3 Promoter; RNA Polymerase I Promoter Escape; Mus musculus biological processes; RNA Polymerase I Chain Elongation; RNA Polyme…	26
P47791-2	Isoform Cytoplasmic of Glutathione reductase, mitochondrial OS=Mus musculus OX=10090 GN=Gsr	12	13	10	35	9	0.5	12	21.5	-0.771459	0.0482878	474	51	7.39	cellular homeostasis;metabolic process;regulation of biological process	cytoplasm;cytosol;mitochondrion	antioxidant activity;catalytic activity;nucleotide binding;protein binding	Pf00070, Pf02852, Pf07992, Pf13738	14782		Gsr	8		Glutathione metabolism; One carbon metabolism and related pathways; Oxidative Stress; Glutathione and one carbon metabolism		4
Q91YR7	Pre-mRNA-processing factor 6 OS=Mus musculus OX=10090 GN=Prpf6 PE=1 SV=1	2	1	2	5	4	4	6	14	1.41699	0.0497716	941	106.7	8.09	cell organization and biogenesis;metabolic process;regulation of biological process	membrane;nucleus;spliceosomal complex	protein binding;RNA binding	Pf06424, Pf13414, Pf14559	68879	ENSMUSG00000002455.14	Prpf6	2	Spliceosome	mRNA processing	mRNA Splicing - Major Pathway; mRNA Splicing - Minor Pathway	7
Q64378	Peptidyl-prolyl cis-trans isomerase FKBP5 OS=Mus musculus OX=10090 GN=Fkbp5 PE=1 SV=1	8	10	6	24	5	6	2	13	-0.952963	0.0507969	456	50.9	7.8	metabolic process	cytoplasm;membrane;nucleus	catalytic activity;protein binding	Pf00254, Pf00515, Pf07719, Pf13371, Pf13414, Pf13424, Pf13432	14229	ENSMUSG00000024222.16	Fkbp5	17	Estrogen signaling pathway	TNF-alpha NF-kB Signaling Pathway	HSP90 chaperone cycle for steroid hormone receptors (SHR)	5
P26638	Serine--tRNA ligase, cytoplasmic OS=Mus musculus OX=10090 GN=Sars1 PE=1 SV=3	10	10	10	30	16	17	16	49	0.639379	0.0539268	512	58.4	6.3	metabolic process;regulation of biological process	cytoplasm;cytosol;mitochondrion;nucleus	catalytic activity;DNA binding;nucleotide binding;protein binding	Pf00587, Pf02403	20226	ENSMUSG00000068739.13	Sars	3	Aminoacyl-tRNA biosynthesis	Selenium metabolism/Selenoproteins		2
P08103	Tyrosine-protein kinase HCK OS=Mus musculus OX=10090 GN=Hck PE=1 SV=4	3	0.5	0.5	4	4	4	4	12	1.51652	0.0566923	524	59.1	7.24	cell differentiation;cellular component movement;defense response;metabolic process;regulation of biological process;response to stimulus;transport	cytoplasm;cytoskeleton;cytosol;Golgi;membrane;nucleus;vacuole	catalytic activity;nucleotide binding;protein binding	Pf00017, Pf00018, Pf00069, Pf07653, Pf07714, Pf14604	15162	ENSMUSG00000003283.14	Hck	2	Chemokine signaling pathway; Fc gamma R-mediated phagocytosis	IL-5 Signaling Pathway; PluriNetWork; Chemokine signaling pathway; Microglia Pathogen Phagocytosis Pathway; IL-3 Signaling Pathway; IL-6 signaling Pathway; Kit Receptor Signaling Pathway; Focal Adhesion	FCGR activation	14
Q9JIY5	Serine protease HTRA2, mitochondrial OS=Mus musculus OX=10090 GN=Htra2 PE=1 SV=2	1	1	2	4	4	4	4	12	1.51652	0.0566923	458	49.3	9.6	cell death;cell organization and biogenesis;metabolic process;regulation of biological process;response to stimulus	chromosome;cytoskeleton;cytosol;membrane;mitochondrion;nucleus	catalytic activity;protein binding	Pf00089, Pf00595, Pf04495, Pf13180, Pf13365	64704	ENSMUSG00000068329.12	Htra2	6	Apoptosis - multiple species; Parkinson's disease; Apoptosis	Parkinsons Disease Pathway		4
Q8BHN3	Neutral alpha-glucosidase AB OS=Mus musculus OX=10090 GN=Ganab PE=1 SV=1	23	21	23	67	24	25	0.5	49.5	-0.505173	0.0604028	944	106.8	6.06	metabolic process	endoplasmic reticulum;Golgi;membrane	catalytic activity;protein binding;RNA binding	Pf01055, Pf13802	14376		Ganab	19	Metabolic pathways; N-Glycan biosynthesis; Protein processing in endoplasmic reticulum		Calnexin/calreticulin cycle	8
Q8VC30	Triokinase/FMN cyclase OS=Mus musculus OX=10090 GN=Tkfc PE=1 SV=1	4	3	3	10	2	1	0.5	3.5	-1.58301	0.0633491	578	59.7	6.92	metabolic process;regulation of biological process	nucleus	catalytic activity;metal ion binding;nucleotide binding;protein binding	Pf02733, Pf02734	225913	ENSMUSG00000034371.8	Dak; Tkfc	19	Metabolic pathways; RIG-I-like receptor signaling pathway; Carbon metabolism; Glycerolipid metabolism; Fructose and mannose metabolism		Fructose catabolism	9
P61205	ADP-ribosylation factor 3 OS=Mus musculus OX=10090 GN=Arf3 PE=2 SV=2	19	15	12	46	15	16	0.5	31.5	-0.614722	0.0633986	181	20.6	7.43	regulation of biological process;response to stimulus;transport	cytoplasm;Golgi	catalytic activity;nucleotide binding;protein binding;signal transducer activity	Pf00025, Pf00071, Pf00503, Pf01926, Pf04670, Pf08477, Pf09439	11842	ENSMUSG00000051853.9	Arf3	15	Endocytosis		Synthesis of PIPs at the Golgi membrane	6
Q9CSH3	Exosome complex exonuclease RRP44 OS=Mus musculus OX=10090 GN=Dis3 PE=1 SV=4	2	1	3	6	5	2	8	15	1.25349	0.0634812	958	108.8	7.53	metabolic process	cytoplasm;cytosol;membrane;nucleus	catalytic activity;RNA binding	Pf00773, Pf09742, Pf13638	72662	ENSMUSG00000033166.10	Dis3	14	RNA degradation	mRNA processing	Butyrate Response Factor 1 (BRF1) binds and destabilizes mRNA; mRNA decay by 3' to 5' exoribonuclease; Major pathway of rRNA processing in the nucleolus and cytosol; KSRP (KHSRP) binds and destabilizes mRNA	11
Q8BTI8	Serine/arginine repetitive matrix protein 2 OS=Mus musculus OX=10090 GN=Srrm2 PE=1 SV=3	3	3	2	8	5	8	5	18	1.10148	0.0656575	2703	294.7	12.03	metabolic process	nucleus;spliceosomal complex	protein binding;RNA binding		75956	ENSMUSG00000039218.16	Srrm2	17			mRNA Splicing - Major Pathway	4
P08556	GTPase NRas OS=Mus musculus OX=10090 GN=Nras PE=1 SV=1	3	0.5	3	6.5	0.5	0.5	0.5	1.5	-2.18392	0.0664524	189	21.2	5.17	defense response;regulation of biological process;response to stimulus	Golgi;membrane	catalytic activity;nucleotide binding;protein binding	Pf00009, Pf00071, Pf02421, Pf08477	18176		Nras	3		Chemokine signaling pathway; G Protein Signaling Pathways; MAPK Cascade; Focal Adhesion-PI3K-Akt-mTOR-signaling pathway; MAPK signaling pathway; Regulation of Actin Cytoskeleton; EGFR1 Signaling Pathway		7
P01899	H-2 class I histocompatibility antigen, D-B alpha chain OS=Mus musculus OX=10090 GN=H2-D1 PE=1 SV=2	0.5	1	0.5	2	3	3	2	8	1.93156	0.0683208	362	40.8	6.73	regulation of biological process;response to stimulus	cell surface;endoplasmic reticulum;Golgi;membrane	protein binding;RNA binding	Pf00129, Pf06623, Pf07654, Pf08205	14964	ENSMUSG00000073411.11	H2-D1	17	Endocytosis; Herpes simplex infection; Allograft rejection; Epstein-Barr virus infection; Cell adhesion molecules (CAMs); HTLV-I infection; Phagosome; Graft-versus-host disease; Viral myocarditis; Antigen processing and presentation; Type I diabetes mellitus; Natural killer cell mediated cytotoxicity; Autoimmune thyroid disease; Viral carcinogenesis			14
Q810V0	U3 small nucleolar ribonucleoprotein protein MPP10 OS=Mus musculus OX=10090 GN=Mphosph10 PE=1 SV=2	1	0.5	0.5	2	2	1	5	8	1.93156	0.0683208	681	78.7	4.87	metabolic process;regulation of biological process	chromosome;nucleus	RNA binding	Pf04006	67973	ENSMUSG00000030521.11	Mphosph10	7	Ribosome biogenesis in eukaryotes		Major pathway of rRNA processing in the nucleolus and cytosol	5
P62835	Ras-related protein Rap-1A OS=Mus musculus OX=10090 GN=Rap1a PE=1 SV=1	0.5	0.5	0.5	1.5	6	0.5	0.5	7	2.15395	0.0690863	184	21	6.67	cellular homeostasis;regulation of biological process;response to stimulus;transport	cytoplasm;endosome;membrane	catalytic activity;nucleotide binding;protein binding;transporter activity	Pf00009, Pf00071, Pf08477	109905	ENSMUSG00000068798.10	Rap1a	3	Leukocyte transendothelial migration; MAPK signaling pathway; Pancreatic secretion; Ras signaling pathway; Focal adhesion; Long-term potentiation; Chemokine signaling pathway; Platelet activation; Neurotrophin signaling pathway; Rap1 signaling pathway; cAMP signaling pathway; Renal cell carcinoma	Signaling of Hepatocyte Growth Factor Receptor; Chemokine signaling pathway; IL-3 Signaling Pathway; MAPK signaling pathway; Integrin-mediated Cell Adhesion; Focal Adhesion	Neutrophil degranulation; Glucagon-like Peptide-1 (GLP1) regulates insulin secretion; Rap1 signalling; p130Cas linkage to MAPK signaling for integrins; ARMS-mediated activation; GRB2:SOS provides linkage to MAPK signaling for Integrins ; MET activates RAP1 and RAC1	44
Q920A7	AFG3-like protein 1 OS=Mus musculus OX=10090 GN=Afg3l1 PE=1 SV=2	0.5	0.5	0.5	1.5	3	2	2	7	2.15395	0.0690863	789	87	8.85	cell organization and biogenesis;metabolic process;response to stimulus	membrane;mitochondrion	catalytic activity;metal ion binding;nucleotide binding;protein binding	Pf00004, Pf01434, Pf05496, Pf06068, Pf07724, Pf07728, Pf13191, Pf13401	114896	ENSMUSG00000031967.15	Afg3l1	8		mRNA processing		1
O35226-2	Isoform Rpn10B of 26S proteasome non-ATPase regulatory subunit 4 OS=Mus musculus OX=10090 GN=Psmd4	0.5	0.5	0.5	1.5	0.5	0.5	6	7	2.15395	0.0690863	379	41	4.79	cell organization and biogenesis;metabolic process	cytoplasm;cytosol;nucleus;proteasome	protein binding;RNA binding	Pf02809, Pf04056, Pf13519	19185	ENSMUSG00000005625.15	Psmd4	3		Id Signaling Pathway; Proteasome Degradation		2
O35226	26S proteasome non-ATPase regulatory subunit 4 OS=Mus musculus OX=10090 GN=Psmd4 PE=1 SV=1	6	6	5	17	4	4	0.5	8.5	-1.06844	0.0713076	376	40.7	4.79	cell organization and biogenesis;metabolic process	cytoplasm;cytosol;nucleus;proteasome	protein binding;RNA binding	Pf02809, Pf04056, Pf13519	19185	ENSMUSG00000005625.15	Psmd4	3	Proteasome; Epstein-Barr virus infection	Id Signaling Pathway; Proteasome Degradation	The role of GTSE1 in G2/M progression after G2 checkpoint; CDT1 association with the CDC6:ORC:origin complex; Ubiquitin Mediated Degradation of Phosphorylated Cdc25A; RUNX1 regulates transcription of genes involved in differentiation of HSCs; Degradation of beta-catenin by the destruction complex; Autodegradation of the E3 ubiquitin ligase COP1; UCH proteinases; MAPK6/MAPK4 signaling; SCF-beta-Tr…	129
P14576	Signal recognition particle 54 kDa protein OS=Mus musculus OX=10090 GN=Srp54 PE=1 SV=2	3	4	5	12	3	1	1	5	-1.33147	0.072489	504	55.7	8.75	cell organization and biogenesis;metabolic process;transport	cytoplasm;cytosol;nucleus	catalytic activity;nucleotide binding;RNA binding	Pf00448, Pf01656, Pf02881, Pf02978, Pf03205, Pf09974, Pf13207, Pf13671	24067; 665155	ENSMUSG00000073079.5; ENSMUSG00000112449.1	Srp54a; Srp54b	12	Protein export	mRNA processing	Translation; SRP-dependent cotranslational protein targeting to membrane	5
P57776-2	Isoform 2 of Elongation factor 1-delta OS=Mus musculus OX=10090 GN=Eef1d	11	0.5	0.5	12	0.5	11	12	23.5	0.901186	0.0735631	257	28.7	4.93	metabolic process;regulation of biological process;response to stimulus	cytoplasm;cytosol;endoplasmic reticulum;nucleus	DNA binding;protein binding;RNA binding;signal transducer activity	Pf00736	66656		Eef1d	15		Translation Factors		1
E9Q555	E3 ubiquitin-protein ligase RNF213 OS=Mus musculus OX=10090 GN=Rnf213 PE=1 SV=2	4	5	2	11	6	6	10	22	0.93156	0.0752199	5152	584.4	6.8	cell organization and biogenesis;metabolic process;regulation of biological process	cytoplasm;cytosol;membrane	catalytic activity;metal ion binding;nucleotide binding;protein binding	Pf00097, Pf07728, Pf12773, Pf13248, Pf13639, Pf13920, Pf13923, Pf14634, Pf15227	672511	ENSMUSG00000070327.14	Rnf213	11			Antigen processing: Ubiquitination & Proteasome degradation	4
Q9D2R0	Acetoacetyl-CoA synthetase OS=Mus musculus OX=10090 GN=Aacs PE=1 SV=1	3	4	1	8	1	0.5	1	2.5	-1.74651	0.0759504	672	75.2	6.71	cell differentiation;cellular homeostasis;metabolic process;regulation of biological process;response to stimulus	cytoplasm;cytosol	catalytic activity;nucleotide binding	Pf00501	78894	ENSMUSG00000029482.4	Aacs	5	Valine, leucine and isoleucine degradation; Butanoate metabolism		Synthesis of Ketone Bodies	6
P26516	26S proteasome non-ATPase regulatory subunit 7 OS=Mus musculus OX=10090 GN=Psmd7 PE=1 SV=2	12	14	9	35	9	6	8	23	-0.674161	0.0789552	321	36.5	6.77	metabolic process	membrane;nucleus;proteasome	protein binding	Pf01398, Pf13012	17463	ENSMUSG00000039067.5	Psmd7	8	Proteasome; Epstein-Barr virus infection	TNF-alpha NF-kB Signaling Pathway; Proteasome Degradation	The role of GTSE1 in G2/M progression after G2 checkpoint; CDT1 association with the CDC6:ORC:origin complex; Ubiquitin Mediated Degradation of Phosphorylated Cdc25A; RUNX1 regulates transcription of genes involved in differentiation of HSCs; Degradation of beta-catenin by the destruction complex; Autodegradation of the E3 ubiquitin ligase COP1; UCH proteinases; MAPK6/MAPK4 signaling; SCF-beta-Tr…	130
Q64133	Amine oxidase [flavin-containing] A OS=Mus musculus OX=10090 GN=Maoa PE=1 SV=3	5	5	4	14	8	6	12	26	0.824644	0.0804865	526	59.6	7.81	metabolic process;transport	membrane;mitochondrion	catalytic activity;nucleotide binding;protein binding	Pf00070, Pf00890, Pf01266, Pf01494, Pf01593, Pf01946, Pf02254, Pf03486, Pf07992, Pf12831, Pf13450	17161	ENSMUSG00000025037.6	Maoa	X	Histidine metabolism; Arginine and proline metabolism; Tryptophan metabolism; Dopaminergic synapse; Drug metabolism - cytochrome P450; Metabolic pathways; Amphetamine addiction; Glycine, serine and threonine metabolism; Cocaine addiction; Alcoholism; Phenylalanine metabolism; Tyrosine metabolism; Serotonergic synapse	SIDS Susceptibility Pathways; Oxidative Stress; Biogenic Amine Synthesis	Biogenic amines are oxidatively deaminated to aldehydes by MAOA and MAOB; Metabolism of serotonin; Norepinephrine Neurotransmitter Release Cycle; Enzymatic degradation of Dopamine by monoamine oxidase; Enzymatic degradation of dopamine by COMT	31
Q9DC51	Guanine nucleotide-binding protein G(i) subunit alpha OS=Mus musculus OX=10090 GN=Gnai3 PE=1 SV=3	7	6	5	18	0.5	5	4	9.5	-0.990438	0.080856	354	40.5	5.69	cell division;cell organization and biogenesis;metabolic process;regulation of biological process;response to stimulus	cytoplasm;cytoskeleton;Golgi;membrane;nucleus	catalytic activity;metal ion binding;nucleotide binding;protein binding;signal transducer activity	Pf00025, Pf00503	14679	ENSMUSG00000000001.4	Gnai3	3	Oxytocin signaling pathway; Leukocyte transendothelial migration; Morphine addiction; Cholinergic synapse; Chagas disease (American trypanosomiasis); Retrograde endocannabinoid signaling; Dopaminergic synapse; Progesterone-mediated oocyte maturation; GABAergic synapse; Regulation of lipolysis in adipocytes; Toxoplasmosis; Chemokine signaling pathway; Platelet activation; Melanogenesis; Axon guida…	Chemokine signaling pathway; G Protein Signaling Pathways; Calcium Regulation in the Cardiac Cell; Signal Transduction of S1P Receptor	PLC beta mediated events; ADP signalling through P2Y purinoceptor 12; Adenylate cyclase inhibitory pathway; G-protein activation; Cooperation of PDCL (PhLP1) and TRiC/CCT in G-protein beta folding	62
Q9WUU7	Cathepsin Z OS=Mus musculus OX=10090 GN=Ctsz PE=1 SV=1	2	1	1	4	3	5	3	11	1.39099	0.0861572	306	34	6.6	metabolic process;regulation of biological process	cell surface;endoplasmic reticulum;vacuole	catalytic activity	Pf00112	64138	ENSMUSG00000016256.10	Ctsz	2	Lysosome; Apoptosis		Metabolism of Angiotensinogen to Angiotensins; Lysosome Vesicle Biogenesis; Cargo concentration in the ER; COPII (Coat Protein 2) Mediated Vesicle Transport; Neutrophil degranulation	19
Q61941	NAD(P) transhydrogenase, mitochondrial OS=Mus musculus OX=10090 GN=Nnt PE=1 SV=2	2	1	1	4	3	3	5	11	1.39099	0.0861572	1086	113.8	7.64	metabolic process;transport	membrane;mitochondrion	catalytic activity;nucleotide binding	Pf01262, Pf02233, Pf05222, Pf12769	18115		Nnt	13				0
O54833	Casein kinase II subunit alpha' OS=Mus musculus OX=10090 GN=Csnk2a2 PE=1 SV=1	6	4	3	13	1	3	2	6	-1.18392	0.0873097	350	41.2	8.56	cell death;metabolic process;regulation of biological process;response to stimulus	chromosome;cytoplasm;membrane;nucleus	catalytic activity;nucleotide binding;protein binding	Pf00069, Pf01636, Pf07714	13000	ENSMUSG00000046707.9	Csnk2a2	8	Herpes simplex infection; Wnt signaling pathway; Epstein-Barr virus infection; Adherens junction; Ribosome biogenesis in eukaryotes; NF-kappa B signaling pathway; Tight junction; Measles	TNF-alpha NF-kB Signaling Pathway; Wnt Signaling Pathway NetPath	WNT mediated activation of DVL; Regulation of TP53 Activity through Phosphorylation; Synthesis of PC; Cooperation of PDCL (PhLP1) and TRiC/CCT in G-protein beta folding; Condensation of Prometaphase Chromosomes; Receptor Mediated Mitophagy; Regulation of PTEN stability and activity; Signal transduction by L1; RUNX1 interacts with co-factors whose precise effect on RUNX1 targets is not known	46
P62715	Serine/threonine-protein phosphatase 2A catalytic subunit beta isoform OS=Mus musculus OX=10090 GN=Ppp2cb PE=1 SV=1	0.5	0.5	5	6	0.5	0.5	0.5	1.5	-2.06844	0.087526	309	35.6	5.43	cell organization and biogenesis;metabolic process;regulation of biological process;response to stimulus	chromosome;cytoplasm;cytoskeleton;cytosol;nucleus	catalytic activity;metal ion binding;protein binding	Pf00149	19053	Ppp2cb	8	ENSMUSG00000009630.10	RAF activation; Interleukin-20 family signaling; Cyclin A/B1/B2 associated events during G2/M transition; Resolution of Sister Chromatid Cohesion; Separation of Sister Chromatids; Spry regulation of FGF signaling; Beta-catenin phosphorylation cascade; Activated TLR4 signalling; Signaling by GPCR; PI5P, PP2A and IER3 Regulate PI3K/AKT Signaling; Regulation of TP53 Degradation; CTLA4 inhibitory sig…	mRNA surveillance pathway; Chagas disease (American trypanosomiasis); Dopaminergic synapse; Hippo signaling pathway; Oocyte meiosis; Sphingolipid signaling pathway; Long-term depression; TGF-beta signaling pathway; Hepatitis C; PI3K-Akt signaling pathway; AMPK signaling pathway; Tight junction; Adrenergic signaling in cardiomyocytes	Exercise-induced Circadian Regulation; Focal Adhesion-PI3K-Akt-mTOR-signaling pathway; Glycogen Metabolism; IL-6 signaling Pathway; Exercise-induced Circadian Regulation; Wnt Signaling Pathway and Pluripotency	106
P23492	Purine nucleoside phosphorylase OS=Mus musculus OX=10090 GN=Pnp PE=1 SV=2	6	8	7	21	5	4	3	12	-0.875795	0.0884911	289	32.3	6.16	cell organization and biogenesis;metabolic process;regulation of biological process;response to stimulus	cytoplasm;cytoskeleton;cytosol;extracellular;nucleus	catalytic activity	Pf01048	18950		Pnp	14	Metabolic pathways; Nicotinate and nicotinamide metabolism; Purine metabolism; Pyrimidine metabolism	Purine metabolism		5
P54822	Adenylosuccinate lyase OS=Mus musculus OX=10090 GN=Adsl PE=1 SV=2	12	8	6	26	6	4	6	16	-0.76888	0.0896584	484	54.8	7.27	cell organization and biogenesis;metabolic process;response to stimulus	cytosol;mitochondrion	catalytic activity	Pf00206, Pf10397	11564	ENSMUSG00000022407.9	Adsl	15	Metabolic pathways; Purine metabolism; Alanine, aspartate and glutamate metabolism	Purine metabolism; Nucleotide Metabolism	Purine ribonucleoside monophosphate biosynthesis	9
Q6PFD9	Nuclear pore complex protein Nup98-Nup96 OS=Mus musculus OX=10090 GN=Nup98 PE=1 SV=2	4	3	3	10	7	7	6	20	0.93156	0.0898242	1816	197.1	6.18	cell organization and biogenesis;metabolic process;regulation of biological process;transport	chromosome;membrane;nucleus	catalytic activity;RNA binding;structural molecule activity;transporter activity	Pf04096, Pf12110, Pf13634	269966		Nup98	7	Influenza A; RNA transport			2
P53996	Cellular nucleic acid-binding protein OS=Mus musculus OX=10090 GN=Cnbp PE=1 SV=2	2	5	3	10	3	0.5	0.5	4	-1.39037	0.0904978	178	19.6	7.58	metabolic process;regulation of biological process	cytoplasm;cytosol;endoplasmic reticulum;nucleus	DNA binding;metal ion binding;RNA binding	Pf00098	12785	ENSMUSG00000030057.15	Cnbp	6				0
Q99LS3	Phosphoserine phosphatase OS=Mus musculus OX=10090 GN=Psph PE=1 SV=1	3	4	3	10	1	2	1	4	-1.39037	0.0904978	225	25.1	6.14	metabolic process;response to stimulus	cytoplasm	catalytic activity;metal ion binding;protein binding	Pf00702, Pf05822, Pf12710, Pf13419	100678	ENSMUSG00000029446.14	Psph	5	Metabolic pathways; Biosynthesis of amino acids; Glycine, serine and threonine metabolism; Carbon metabolism		Serine biosynthesis	8
Q9Z2Y8	Pyridoxal phosphate homeostasis protein OS=Mus musculus OX=10090 GN=Plpbp PE=1 SV=1	4	4	2	10	1	1	2	4	-1.39037	0.0904978	274	30	8.27		mitochondrion		Pf01168	114863	ENSMUSG00000031485.15	Prosc; Plpbp	8				0
O08808	Protein diaphanous homolog 1 OS=Mus musculus OX=10090 GN=Diaph1 PE=1 SV=1	4	4	2	10	1	1	2	4	-1.39037	0.0904978	1255	139.3	5.57	cell organization and biogenesis;metabolic process;regulation of biological process;response to stimulus	cytoplasm;cytoskeleton;membrane	catalytic activity;motor activity;protein binding;RNA binding	Pf01576, Pf02181, Pf04111, Pf04156, Pf05266, Pf06367, Pf06371, Pf13166	13367	ENSMUSG00000024456.16	Diap1; Diaph1	18	AGE-RAGE signaling pathway in diabetic complications; Regulation of actin cytoskeleton; Focal adhesion	G13 Signaling Pathway; Regulation of Actin Cytoskeleton; Focal Adhesion	ERBB2 Regulates Cell Motility; Neutrophil degranulation; RHO GTPases Activate Formins	16
Q8BTW9	Serine/threonine-protein kinase PAK 4 OS=Mus musculus OX=10090 GN=Pak4 PE=1 SV=1	3	3	4	10	1	1	2	4	-1.39037	0.0904978	593	64.6	9.85	cell death;cell organization and biogenesis;cellular component movement;metabolic process;regulation of biological process;response to stimulus	cytoplasm	catalytic activity;nucleotide binding;protein binding	Pf00069, Pf00786, Pf07714	70584	ENSMUSG00000030602.13	Pak4	7	ErbB signaling pathway; T cell receptor signaling pathway; Regulation of actin cytoskeleton; MicroRNAs in cancer; Ras signaling pathway; Focal adhesion; Axon guidance; Renal cell carcinoma	ErbB signaling pathway; Regulation of Actin Cytoskeleton; Integrin-mediated Cell Adhesion; Focal Adhesion		12
Q9JI13	Something about silencing protein 10 OS=Mus musculus OX=10090 GN=Utp3 PE=1 SV=1	2	2	2	6	4	5	5	14	1.15395	0.0923228	469	53.4	5.54	cell organization and biogenesis;development;metabolic process	nucleus	protein binding;RNA binding	Pf04000, Pf09368	65961	ENSMUSG00000070697.4	Utp3	5			Major pathway of rRNA processing in the nucleolus and cytosol	4
Q8R3C0	Mini-chromosome maintenance complex-binding protein OS=Mus musculus OX=10090 GN=Mcmbp PE=1 SV=1	3	1	2	6	5	3	6	14	1.15395	0.0923228	642	72.8	5.66	cell division;cell organization and biogenesis;metabolic process	cytosol;membrane;nucleus		Pf09739, Pf13615	210711	ENSMUSG00000048170.14	Mcmbp	7				0
Q9EPU4	Cleavage and polyadenylation specificity factor subunit 1 OS=Mus musculus OX=10090 GN=Cpsf1 PE=1 SV=1	0.5	2	1	3.5	5	1	4	10	1.44613	0.0924886	1441	160.7	6.39	metabolic process	nucleus	protein binding;RNA binding	Pf03178, Pf10433	94230	ENSMUSG00000034022.7	Cpsf1	15	mRNA surveillance pathway	mRNA processing	mRNA Splicing - Major Pathway; mRNA 3'-end processing; Processing of Intronless Pre-mRNAs; Cleavage of Growing Transcript in the Termination Region	13
Q5FWK3	Rho GTPase-activating protein 1 OS=Mus musculus OX=10090 GN=Arhgap1 PE=1 SV=1	3	4	1	8	6	6	5	17	1.01902	0.0925888	439	50.4	6.44	regulation of biological process;response to stimulus;transport	cytoplasm;endosome;membrane	enzyme regulator activity;protein binding	Pf00620, Pf00650, Pf13716	228359	ENSMUSG00000027247.16	Arhgap1	2			Rho GTPase cycle	3
P16546	Spectrin alpha chain, non-erythrocytic 1 OS=Mus musculus OX=10090 GN=Sptan1 PE=1 SV=4	56	67	48	171	72	70	71	213	0.248417	0.0931412	2472	284.4	5.33	cell organization and biogenesis;regulation of biological process	cytoplasm;cytoskeleton;membrane	metal ion binding;protein binding	Pf00018, Pf00036, Pf00435, Pf07653, Pf08239, Pf08726, Pf12128, Pf13405, Pf13499, Pf14604	20740	ENSMUSG00000057738.13	Spna2; Sptan1	2		FAS pathway and Stress induction of HSP regulation	NCAM signaling for neurite out-growth; Interaction between L1 and Ankyrins; COPI-mediated anterograde transport; Neutrophil degranulation; Interleukin-20 family signaling; RAF/MAP kinase cascade; Caspase-mediated cleavage of cytoskeletal proteins	29
P11679	Keratin, type II cytoskeletal 8 OS=Mus musculus OX=10090 GN=Krt8 PE=1 SV=4	72	77	71	220	65	67	64	196	-0.23509	0.0967415	490	54.5	5.82	cell death;cell differentiation;cell organization and biogenesis;development;metabolic process;regulation of biological process;response to stimulus	cytoplasm;cytoskeleton;membrane;nucleus	catalytic activity;motor activity;protein binding;structural molecule activity	Pf00038, Pf01576, Pf04111, Pf09726, Pf10186, Pf12128, Pf13166, Pf13514, Pf15003	16691	ENSMUSG00000049382.9	Krt8	15		Primary Focal Segmental Glomerulosclerosis FSGS; EGFR1 Signaling Pathway	Formation of the cornified envelope	5
P97494	Glutamate--cysteine ligase catalytic subunit OS=Mus musculus OX=10090 GN=Gclc PE=1 SV=4	29	32	26	87	26	20	24	70	-0.382101	0.0980538	637	72.5	5.9	cell organization and biogenesis;cellular homeostasis;metabolic process;regulation of biological process;response to stimulus	cytosol	catalytic activity;metal ion binding;nucleotide binding;protein binding	Pf03074	14629	ENSMUSG00000032350.9	Gclc	9	Glutathione metabolism; Metabolic pathways; Cysteine and methionine metabolism	Keap1-Nrf2; Glutathione metabolism; One carbon metabolism and related pathways; Oxidative Stress; Glutathione and one carbon metabolism	Glutathione synthesis and recycling	13
Q60932-2	Isoform Mt-VDAC1 of Voltage-dependent anion-selective channel protein 1 OS=Mus musculus OX=10090 GN=Vdac1	16	12	13	41	21	20	19	60	0.480898	0.0983917	283	30.7	8.54	cell communication;cell death;defense response;regulation of biological process;response to stimulus;transport	membrane;mitochondrion;nucleus	nucleotide binding;protein binding;transporter activity	Pf01459	22333	ENSMUSG00000020402.11	Vdac1	11	NOD-like receptor signaling pathway; HTLV-I infection; Huntington's disease; Parkinson's disease; cGMP-PKG signaling pathway; Calcium signaling pathway; Influenza A			7
Q8R0G9	Nuclear pore complex protein Nup133 OS=Mus musculus OX=10090 GN=Nup133 PE=1 SV=2	6	5	5	16	9	10	9	28	0.738915	0.0984889	1155	128.5	5.2	cell differentiation;cell organization and biogenesis;regulation of biological process;transport	chromosome;membrane;nucleus	protein binding;structural molecule activity;transporter activity	Pf03177, Pf08801	234865	ENSMUSG00000039509.8	Nup133	8	RNA transport		Transcriptional regulation by small RNAs; SUMOylation of RNA binding proteins; snRNP Assembly; SUMOylation of chromatin organization proteins; Resolution of Sister Chromatid Cohesion; Amplification of signal from unattached kinetochores via a MAD2 inhibitory signal; Separation of Sister Chromatids; RHO GTPases Activate Formins; Nuclear Pore Complex (NPC) Disassembly; Regulation of Glucokinase by …	42
P70318	Nucleolysin TIAR OS=Mus musculus OX=10090 GN=Tial1 PE=1 SV=1	1	1	1	3	4	4	1	9	1.51652	0.0988687	392	43.4	7.99	cell death;cell division;regulation of biological process	cytoplasm;nucleus	DNA binding;protein binding;RNA binding	Pf00076, Pf13893, Pf14259	21843	ENSMUSG00000030846.15	Tial1	7		mRNA processing	FGFR2 alternative splicing	6
O35345	Importin subunit alpha-7 OS=Mus musculus OX=10090 GN=Kpna6 PE=1 SV=2	0.5	2	0.5	3	3	3	3	9	1.51652	0.0988687	536	59.9	4.94	regulation of biological process;transport	cytoplasm;cytosol;membrane;nucleus	protein binding;transporter activity	Pf00514, Pf01749, Pf13513, Pf13646	16650	ENSMUSG00000003731.13	Kpna6	4		TNF-alpha NF-kB Signaling Pathway		1
Q6P1F6	Serine/threonine-protein phosphatase 2A 55 kDa regulatory subunit B alpha isoform OS=Mus musculus OX=10090 GN=Ppp2r2a PE=1 SV=1	2	0.5	0.5	3	3	2	4	9	1.51652	0.0988687	447	51.7	6.2	metabolic process;regulation of biological process;response to stimulus	cytosol	catalytic activity;enzyme regulator activity;protein binding		71978	ENSMUSG00000022052.8	Ppp2r2a	14	mRNA surveillance pathway; Chagas disease (American trypanosomiasis); Dopaminergic synapse; Hippo signaling pathway; Sphingolipid signaling pathway; Hepatitis C; PI3K-Akt signaling pathway; AMPK signaling pathway; Tight junction; Adrenergic signaling in cardiomyocytes	Glycogen Metabolism; IL-6 signaling Pathway; Wnt Signaling Pathway and Pluripotency	Nonsense Mediated Decay (NMD) enhanced by the Exon Junction Complex (EJC); Cyclin A/B1/B2 associated events during G2/M transition; Initiation of Nuclear Envelope Reformation	26
Q64337	Sequestosome-1 OS=Mus musculus OX=10090 GN=Sqstm1 PE=1 SV=1	1	1	1	3	3	2	4	9	1.51652	0.0988687	442	48.1	5.21	cell communication;cell death;cell differentiation;cell organization and biogenesis;metabolic process;regulation of biological process;response to stimulus	cytoplasm;cytosol;endoplasmic reticulum;endosome;nucleus;vacuole	metal ion binding;protein binding	Pf00564, Pf00569	18412	ENSMUSG00000015837.15	Sqstm1	11	Osteoclast differentiation	IL-1 Signaling Pathway	Interleukin-1 family signaling; Pink/Parkin Mediated Mitophagy; NRIF signals cell death from the nucleus; Signalling by NGF; NF-kB is activated and signals survival; p75NTR recruits signalling complexes	17
P99024	Tubulin beta-5 chain OS=Mus musculus OX=10090 GN=Tubb5 PE=1 SV=1	67	60	49	176	53	51	50	154	-0.261085	0.100522	444	49.6	4.89	cell organization and biogenesis	cytoplasm;cytoskeleton;cytosol;membrane;nucleus	catalytic activity;nucleotide binding;protein binding;structural molecule activity	Pf00091, Pf03953, Pf10644	22154	ENSMUSG00000001525.10	Tubb5	17	Phagosome; Gap junction		Anchoring of the basal body to the plasma membrane; AURKA Activation by TPX2; Loss of Nlp from mitotic centrosomes; Recruitment of mitotic centrosome proteins and complexes; Regulation of PLK1 Activity at G2/M Transition; Neutrophil degranulation; Recruitment of NuMA to mitotic centrosomes	21
Q4VBE8	WD repeat-containing protein 18 OS=Mus musculus OX=10090 GN=Wdr18 PE=1 SV=1	3	3	3	9	2	1	0.5	3.5	-1.43101	0.101017	431	47.2	6.89	development	cytoplasm;nucleus	protein binding	Pf00400, Pf14077	216156	ENSMUSG00000035754.8	Wdr18	10			Major pathway of rRNA processing in the nucleolus and cytosol	4
P01942	Hemoglobin subunit alpha OS=Mus musculus OX=10090 GN=Hba PE=1 SV=2	3	3	3	9	2	0.5	1	3.5	-1.43101	0.101017	142	15.1	8.22	response to stimulus;transport	membrane	antioxidant activity;catalytic activity;metal ion binding;protein binding;transporter activity	Pf00042	15122; 110257		Hba-a1; Hba-a2	11				0
P63085	Mitogen-activated protein kinase 1 OS=Mus musculus OX=10090 GN=Mapk1 PE=1 SV=3	8	16	10	34	7	4	12	23	-0.632341	0.101737	358	41.2	6.98	cell communication;cell death;cell differentiation;cell proliferation;cellular homeostasis;metabolic process;regulation of biological process;response to stimulus;transport	cytoplasm;cytoskeleton;cytosol;endosome;Golgi;membrane;mitochondrion;nucleus	catalytic activity;nucleotide binding;protein binding;signal transducer activity	Pf00069, Pf01636, Pf07714	26413	ENSMUSG00000063358.15	Mapk1	16	Oxytocin signaling pathway; ErbB signaling pathway; FoxO signaling pathway; Acute myeloid leukemia; AGE-RAGE signaling pathway in diabetic complications; mTOR signaling pathway; Cholinergic synapse; Platinum drug resistance; Chagas disease (American trypanosomiasis); T cell receptor signaling pathway; Phospholipase D signaling pathway; Retrograde endocannabinoid signaling; Regulation of actin cyt…	IL-9 Signaling Pathway; EBV LMP1 signaling; Estrogen signaling; Hypothetical Network for Drug Addiction; EPO Receptor Signaling; ErbB signaling pathway; IL-5 Signaling Pathway; MicroRNAs in Cardiomyocyte Hypertrophy; PluriNetWork; Signaling of Hepatocyte Growth Factor Receptor; Heart Development; Alzheimers Disease; Chemokine signaling pathway; Spinal Cord Injury; MAPK Cascade; Delta-Notch Signal…	NCAM signaling for neurite out-growth; MAP2K and MAPK activation; Spry regulation of FGF signaling; Signal transduction by L1; FCERI mediated MAPK activation; phospho-PLA2 pathway; Regulation of HSF1-mediated heat shock response; Activated TLR4 signalling; Signaling by GPCR; Neutrophil degranulation; Gastrin-CREB signalling pathway via PKC and MAPK; MAPK1 (ERK2) activation; Recycling pathway of L…	221
Q9CXT8	Mitochondrial-processing peptidase subunit beta OS=Mus musculus OX=10090 GN=Pmpcb PE=1 SV=1	4	4	3	11	7	7	7	21	0.864445	0.102243	489	54.6	6.99	metabolic process	membrane;mitochondrion;organelle lumen	catalytic activity;metal ion binding	Pf00675, Pf05193	73078	ENSMUSG00000029017.13	Pmpcb	5			Processing of SMDT1	3
P20029	Endoplasmic reticulum chaperone BiP OS=Mus musculus OX=10090 GN=Hspa5 PE=1 SV=3	62	61	55	178	71	66	83	220	0.237186	0.10255	655	72.4	5.16	cell communication;cell death;cell differentiation;cell organization and biogenesis;metabolic process;regulation of biological process;response to stimulus;transport	cell surface;cytoplasm;endoplasmic reticulum;extracellular;membrane;mitochondrion;nucleus;organelle lumen	catalytic activity;nucleotide binding;protein binding	Pf00012, Pf01968, Pf06723	14828	ENSMUSG00000026864.13	Hspa5	2	Thyroid hormone synthesis; Antigen processing and presentation; Protein export; Prion diseases; Protein processing in endoplasmic reticulum	MAPK signaling pathway		6
P05064	Fructose-bisphosphate aldolase A OS=Mus musculus OX=10090 GN=Aldoa PE=1 SV=2	28	31	20	79	21	19	23	63	-0.394941	0.104004	364	39.3	8.09	cell organization and biogenesis;cellular homeostasis;metabolic process;regulation of biological process	cytoplasm;cytoskeleton;cytosol;membrane;mitochondrion;nucleus	catalytic activity;protein binding;RNA binding	Pf00274	11674	ENSMUSG00000030695.14	Aldoa	7	Metabolic pathways; Biosynthesis of amino acids; Glycolysis / Gluconeogenesis; Pentose phosphate pathway; HIF-1 signaling pathway; Carbon metabolism; Fructose and mannose metabolism	Glycolysis and Gluconeogenesis	Platelet degranulation ; Neutrophil degranulation; Gluconeogenesis; Glycolysis	20
Q9CQT1	Methylthioribose-1-phosphate isomerase OS=Mus musculus OX=10090 GN=Mri1 PE=1 SV=1	1	1	0.5	2.5	4	2	2	8	1.60963	0.105029	369	39.4	5.91	metabolic process	cytoplasm;cytosol;nucleus	catalytic activity;protein binding	Pf01008	67873	ENSMUSG00000004996.9	Mri1	8	Metabolic pathways; Cysteine and methionine metabolism		Methionine salvage pathway	7
F8VPU2	FERM, ARHGEF and pleckstrin domain-containing protein 1 OS=Mus musculus OX=10090 GN=Farp1 PE=1 SV=1	1	1	0.5	2.5	1	3	4	8	1.60963	0.105029	1048	118.8	7.88	cell organization and biogenesis;development;regulation of biological process	cytoplasm;cytoskeleton;cytosol;membrane	protein binding	Pf00169, Pf00373, Pf00621, Pf08736, Pf09379, Pf09380	223254	ENSMUSG00000025555.14	Farp1	14				0
Q91YW3	DnaJ homolog subfamily C member 3 OS=Mus musculus OX=10090 GN=Dnajc3 PE=1 SV=1	6	4	4	14	9	7	9	25	0.768061	0.106579	504	57.4	5.85	metabolic process;regulation of biological process;response to stimulus	cytoplasm;cytosol;endoplasmic reticulum;membrane;organelle lumen	enzyme regulator activity;protein binding	Pf00226, Pf00515, Pf13371, Pf13414, Pf13424, Pf14559	100037258	ENSMUSG00000022136.7	Dnajc3	14	Influenza A; Protein processing in endoplasmic reticulum		Regulation of Insulin-like Growth Factor (IGF) transport and uptake by Insulin-like Growth Factor Binding Proteins (IGFBPs); Neutrophil degranulation; Post-translational protein phosphorylation	9
B2RY56	RNA-binding protein 25 OS=Mus musculus OX=10090 GN=Rbm25 PE=1 SV=2	4	3	2	9	5	6	7	18	0.93156	0.107556	838	99.5	6.32	cell death;metabolic process;regulation of biological process	cytoplasm;nucleus;spliceosomal complex	RNA binding	Pf00076, Pf01480, Pf14259	67039	ENSMUSG00000010608.15	Rbm25	12	Spliceosome	mRNA processing		2
Q8CGK3	Lon protease homolog, mitochondrial OS=Mus musculus OX=10090 GN=Lonp1 PE=1 SV=2	17	18	13	48	24	22	22	68	0.43406	0.109159	949	105.8	6.57	cell organization and biogenesis;metabolic process;response to stimulus	cytosol;membrane;mitochondrion;nucleus;organelle lumen	catalytic activity;DNA binding;nucleotide binding;protein binding;RNA binding	Pf00004, Pf00910, Pf01695, Pf02190, Pf05362, Pf05496, Pf07724, Pf07726, Pf07728, Pf08298, Pf13173, Pf13191, Pf13207, Pf13401, Pf13541	74142	ENSMUSG00000041168.9	Lonp1	17				0
Q9JIH2	Nuclear pore complex protein Nup50 OS=Mus musculus OX=10090 GN=Nup50 PE=1 SV=3	2	2	1	5	4	5	3	12	1.19459	0.109506	466	49.5	6.24	transport	membrane;nucleus	protein binding	Pf00638, Pf08911	18141	ENSMUSG00000016619.9	Nup50	15	RNA transport		Transcriptional regulation by small RNAs; SUMOylation of RNA binding proteins; snRNP Assembly; SUMOylation of chromatin organization proteins; Nuclear Pore Complex (NPC) Disassembly; Regulation of Glucokinase by Glucokinase Regulatory Protein; Transport of Mature mRNA derived from an Intron-Containing Transcript; SUMOylation of DNA damage response and repair proteins; SUMOylation of DNA replicati…	29
Q791V5	Mitochondrial carrier homolog 2 OS=Mus musculus OX=10090 GN=Mtch2 PE=1 SV=1	1	3	1	5	5	3	4	12	1.19459	0.109506	303	33.5	8.25	cell death;cell organization and biogenesis;cellular component movement;metabolic process;regulation of biological process;response to stimulus;transport	membrane;mitochondrion;nucleus		Pf00153	56428	ENSMUSG00000027282.17; ENSMUSG00000111714.1	Mtch2	2; CHR_MG191_PATCH				0
Q8CCJ3	E3 UFM1-protein ligase 1 OS=Mus musculus OX=10090 GN=Ufl1 PE=1 SV=2	1	3	1	5	3	5	4	12	1.19459	0.109506	793	89.5	6.67	cell differentiation;metabolic process;regulation of biological process;response to stimulus	cytoplasm;cytosol;endoplasmic reticulum;membrane	catalytic activity;protein binding	Pf09743	67490	ENSMUSG00000040359.14	Ufl1	4				0
Q9ES97-3	Isoform 3 of Reticulon-3 OS=Mus musculus OX=10090 GN=Rtn3	0.5	0.5	4	5	3	5	4	12	1.19459	0.109506	237	25.4	8.5	cell death;cell organization and biogenesis;transport	endoplasmic reticulum;Golgi;membrane	protein binding	Pf02453	20168	Rtn3	19	ENSMUSG00000024758.14				0
Q8C0I1	Alkyldihydroxyacetonephosphate synthase, peroxisomal OS=Mus musculus OX=10090 GN=Agps PE=1 SV=1	0.5	0.5	1	2	2	4	1	7	1.73891	0.110495	645	71.6	7.5	metabolic process	membrane;mitochondrion	catalytic activity;nucleotide binding	Pf01565, Pf02913	228061	Agps	2			Metabolic pathways; Ether lipid metabolism; Peroxisome	Triacylglyceride Synthesis	4
Q9DCC8	Mitochondrial import receptor subunit TOM20 homolog OS=Mus musculus OX=10090 GN=Tomm20 PE=1 SV=1	0.5	1	0.5	2	2	1	4	7	1.73891	0.110495	145	16.3	8.6	cell organization and biogenesis;transport	membrane;mitochondrion	protein binding;transporter activity	Pf02064	67952	ENSMUSG00000093904.2	Tomm20	8			Ub-specific processing proteases; Pink/Parkin Mediated Mitophagy	6
Q8BL66	Early endosome antigen 1 OS=Mus musculus OX=10090 GN=Eea1 PE=1 SV=2	5	2	4	11	2	1	2	5	-1.20594	0.110643	1411	160.8	5.77	cell organization and biogenesis;metabolic process;transport	cytoplasm;cytosol;endosome;membrane	metal ion binding;protein binding	Pf01363, Pf07888, Pf09726	216238	ENSMUSG00000036499.9	Eea1	10	Endocytosis; Tuberculosis; Phagosome		Toll Like Receptor 9 (TLR9) Cascade	7
Q9JHW4	Selenocysteine-specific elongation factor OS=Mus musculus OX=10090 GN=Eefsec PE=1 SV=2	2	3	2	7	5	5	5	15	1.0311	0.110752	583	63.5	8.29	metabolic process;regulation of biological process	cytoplasm;cytosol;mitochondrion;nucleus	catalytic activity;nucleotide binding;protein binding;RNA binding	Pf00009, Pf03144	65967	ENSMUSG00000033216.9	Eefsec	6		Selenium metabolism/Selenoproteins		1
Q924C1	Exportin-5 OS=Mus musculus OX=10090 GN=Xpo5 PE=1 SV=1	6	8	5	19	4	3	4	11	-0.856936	0.111624	1204	136.9	5.82	regulation of biological process;transport	cytoplasm;cytosol;nucleus	protein binding;RNA binding;transporter activity	Pf08389	72322	ENSMUSG00000067150.5	Xpo5	17	RNA transport			1
P52480	Pyruvate kinase PKM OS=Mus musculus OX=10090 GN=Pkm PE=1 SV=4	78	87	70	235	66	73	73	212	-0.217037	0.111901	531	57.8	7.47	cell death;cell organization and biogenesis;metabolic process;response to stimulus	cytoplasm;cytosol;mitochondrion;nucleus	catalytic activity;metal ion binding;nucleotide binding;protein binding;RNA binding	Pf00224, Pf02887	18746	ENSMUSG00000032294.17	Pkm	9	Pyruvate metabolism; Type II diabetes mellitus; Metabolic pathways; Biosynthesis of amino acids; Purine metabolism; Glycolysis / Gluconeogenesis; Carbon metabolism; Central carbon metabolism in cancer; Glucagon signaling pathway; Viral carcinogenesis	Glycolysis and Gluconeogenesis; Purine metabolism	Neutrophil degranulation; Glycolysis	19
P58389	Serine/threonine-protein phosphatase 2A activator OS=Mus musculus OX=10090 GN=Ptpa PE=1 SV=1	3	2	3	8	1	1	1	3	-1.48348	0.11259	323	36.7	6.39	cell organization and biogenesis;metabolic process;regulation of biological process	cytoplasm;nucleus	catalytic activity;enzyme regulator activity;nucleotide binding;protein binding	Pf03095	110854	ENSMUSG00000039515.11	Ppp2r4; Ptpa	2	Insulin resistance	Glycogen Metabolism; IL-6 signaling Pathway; Wnt Signaling Pathway and Pluripotency		4
Q8BH04	Phosphoenolpyruvate carboxykinase [GTP], mitochondrial OS=Mus musculus OX=10090 GN=Pck2 PE=1 SV=1	14	15	11	40	21	17	20	58	0.467613	0.113205	640	70.5	7.28	metabolic process;regulation of biological process	mitochondrion	catalytic activity;metal ion binding;nucleotide binding	Pf00821	74551		Pck2	14	FoxO signaling pathway; PPAR signaling pathway; Pyruvate metabolism; Citrate cycle (TCA cycle); Insulin signaling pathway; Metabolic pathways; Insulin resistance; Glycolysis / Gluconeogenesis; Proximal tubule bicarbonate reclamation; Adipocytokine signaling pathway; PI3K-Akt signaling pathway; AMPK signaling pathway; Glucagon signaling pathway	PPAR signaling pathway; Adipogenesis genes		15
P47955	60S acidic ribosomal protein P1 OS=Mus musculus OX=10090 GN=Rplp1 PE=1 SV=1	13	14	9	36	15	16	22	53	0.489555	0.114402	114	11.5	4.32	metabolic process;regulation of biological process	ribosome	enzyme regulator activity;structural molecule activity	Pf00428	56040	ENSMUSG00000007892.8	Rplp1	9	Ribosome	Cytoplasmic Ribosomal Proteins	L13a-mediated translational silencing of Ceruloplasmin expression; Nonsense Mediated Decay (NMD) independent of the Exon Junction Complex (EJC); Nonsense Mediated Decay (NMD) enhanced by the Exon Junction Complex (EJC); GTP hydrolysis and joining of the 60S ribosomal subunit; Formation of a pool of free 40S subunits; Major pathway of rRNA processing in the nucleolus and cytosol; SRP-dependent cot…	17
Q8C079	Striatin-interacting protein 1 OS=Mus musculus OX=10090 GN=Strip1 PE=1 SV=2	3	0.5	2	5.5	0.5	0.5	0.5	1.5	-1.94291	0.115246	837	95.5	6.25	cell organization and biogenesis;regulation of biological process	cytoplasm;cytosol;nucleus		Pf07923, Pf11882	229707	ENSMUSG00000014601.13	Fam40a; Strip1	3				0
Q8BFZ3	Beta-actin-like protein 2 OS=Mus musculus OX=10090 GN=Actbl2 PE=1 SV=1	22	0.5	0.5	23	20	0.5	16	36.5	0.597822	0.11696	376	42	5.49		cytoplasm;cytoskeleton	nucleotide binding	Pf00022	238880	ENSMUSG00000055194.3	Actbl2	13				0
Q8BHD7	Polypyrimidine tract-binding protein 3 OS=Mus musculus OX=10090 GN=Ptbp3 PE=1 SV=1	0.5	0.5	2	3	2	0.5	6	8.5	1.43406	0.123104	523	56.7	9.13	cell differentiation;metabolic process;regulation of biological process	nucleus	RNA binding	Pf00076, Pf13893, Pf14259	230257	Ptbp3; Rod1	4	ENSMUSG00000028382.15			mRNA processing	1
Q9Z0Y1	Dynactin subunit 3 OS=Mus musculus OX=10090 GN=Dctn3 PE=1 SV=2	3	2	2	7	1	0.5	1	2.5	-1.55387	0.125148	186	21	6.06	cell division	chromosome;cytoplasm;cytoskeleton;cytosol		Pf07426	53598	ENSMUSG00000028447.11	Dctn3	4			Anchoring of the basal body to the plasma membrane; AURKA Activation by TPX2; Loss of Nlp from mitotic centrosomes; Recruitment of mitotic centrosome proteins and complexes; COPI-mediated anterograde transport; Regulation of PLK1 Activity at G2/M Transition; Recruitment of NuMA to mitotic centrosomes; HSP90 chaperone cycle for steroid hormone receptors (SHR); COPI-independent Golgi-to-ER retrogra…	33
Q91V64	Isochorismatase domain-containing protein 1 OS=Mus musculus OX=10090 GN=Isoc1 PE=1 SV=1	3	2	2	7	1	0.5	1	2.5	-1.55387	0.125148	297	32	7.39	metabolic process	cytoplasm	catalytic activity	Pf00857	66307	ENSMUSG00000024601.8	Isoc1	18				0
Q01320	DNA topoisomerase 2-alpha OS=Mus musculus OX=10090 GN=Top2a PE=1 SV=2	22	31	20	73	31	35	31	97	0.341648	0.125537	1528	172.7	8.6	cell differentiation;cell division;cell organization and biogenesis;metabolic process;regulation of biological process;response to stimulus	chromosome;nucleus	catalytic activity;DNA binding;metal ion binding;nucleotide binding;protein binding;RNA binding	Pf00204, Pf00521, Pf01751, Pf02449, Pf02518, Pf08070	21973	ENSMUSG00000020914.17	Top2a	11	Platinum drug resistance		SUMOylation of DNA replication proteins	6
Q61029	Lamina-associated polypeptide 2, isoforms beta/delta/epsilon/gamma OS=Mus musculus OX=10090 GN=Tmpo PE=1 SV=4	9	10	7	26	14	13	13	40	0.553048	0.125757	452	50.3	9.45	regulation of biological process	chromosome;membrane;nucleus	DNA binding;protein binding	Pf03020, Pf08198	21917	ENSMUSG00000019961.17	Tmpo	10				0
P14115	60S ribosomal protein L27a OS=Mus musculus OX=10090 GN=Rpl27a PE=1 SV=5	6	6	4	16	4	2	3	9	-0.898515	0.128762	148	16.6	11.12	metabolic process	cytosol;endoplasmic reticulum;membrane;ribosome	RNA binding;structural molecule activity	Pf00828	26451	ENSMUSG00000046364.14	Rpl27a	7	Ribosome	Cytoplasmic Ribosomal Proteins	L13a-mediated translational silencing of Ceruloplasmin expression; Nonsense Mediated Decay (NMD) independent of the Exon Junction Complex (EJC); Nonsense Mediated Decay (NMD) enhanced by the Exon Junction Complex (EJC); GTP hydrolysis and joining of the 60S ribosomal subunit; Formation of a pool of free 40S subunits; Major pathway of rRNA processing in the nucleolus and cytosol; SRP-dependent cot…	17
Q99JW4	LIM and senescent cell antigen-like-containing domain protein 1 OS=Mus musculus OX=10090 GN=Lims1 PE=1 SV=3	6	5	5	16	4	2	3	9	-0.898515	0.128762	325	37.2	8.05	cell organization and biogenesis;regulation of biological process;response to stimulus	membrane	metal ion binding;protein binding	Pf00412	110829		Lims1	10				0
O70492	Sorting nexin-3 OS=Mus musculus OX=10090 GN=Snx3 PE=1 SV=3	4	2	2	8	5	3	8	16	0.93156	0.129206	162	18.7	8.66	cell organization and biogenesis;metabolic process;regulation of biological process;response to stimulus;transport	cytoplasm;cytosol;endosome;membrane	protein binding	Pf00787	54198		Snx3	10				0
Q8CGY8	UDP-N-acetylglucosamine--peptide N-acetylglucosaminyltransferase 110 kDa subunit OS=Mus musculus OX=10090 GN=Ogt PE=1 SV=2	1	2	1	4	4	3	3	10	1.25349	0.129707	1046	116.9	6.7	cell death;cell organization and biogenesis;cellular homeostasis;metabolic process;regulation of biological process;response to stimulus	cytoplasm;cytosol;membrane;mitochondrion;nucleus	catalytic activity;protein binding	Pf00515, Pf04184, Pf07719, Pf13176, Pf13181, Pf13374, Pf13414, Pf13424, Pf13428, Pf13429, Pf13431, Pf13432, Pf13844, Pf14559	108155	ENSMUSG00000034160.13	Ogt	X	Insulin resistance; Other types of O-glycan biosynthesis	PluriNetWork	HATs acetylate histones; UCH proteinases	10
Q9EQH2	Endoplasmic reticulum aminopeptidase 1 OS=Mus musculus OX=10090 GN=Erap1 PE=1 SV=2	1	1	2	4	4	2	4	10	1.25349	0.129707	930	106.5	6.2	cell communication;metabolic process;regulation of biological process;response to stimulus	cytoplasm;endoplasmic reticulum;extracellular;membrane;organelle lumen	catalytic activity;metal ion binding;protein binding	Pf01433, Pf11838, Pf13485	80898	ENSMUSG00000021583.6	Erap1	13			Antigen Presentation: Folding, assembly and peptide loading of class I MHC	4
Q9Z1B5	Mitotic spindle assembly checkpoint protein MAD2A OS=Mus musculus OX=10090 GN=Mad2l1 PE=1 SV=2	2	1	1	4	2	4	4	10	1.25349	0.129707	205	23.6	5.2	cell division;cell organization and biogenesis;regulation of biological process	chromosome;cytoplasm;cytoskeleton;cytosol;nucleus	protein binding	Pf02301	56150	ENSMUSG00000029910.14	Mad2l1	6	Progesterone-mediated oocyte maturation; HTLV-I infection; Oocyte meiosis; Cell cycle		Inactivation of APC/C via direct inhibition of the APC/C complex; Cdc20:Phospho-APC/C mediated degradation of Cyclin A; Amplification of signal from unattached kinetochores via a MAD2 inhibitory signal; Resolution of Sister Chromatid Cohesion; Separation of Sister Chromatids; RHO GTPases Activate Formins; APC-Cdc20 mediated degradation of Nek2A	30
Q3V1L4	Cytosolic purine 5'-nucleotidase OS=Mus musculus OX=10090 GN=Nt5c2 PE=1 SV=2	3	5	4	12	1	3	2	6	-1.06844	0.129708	560	64.8	6.21	metabolic process	cytoplasm	catalytic activity;metal ion binding;nucleotide binding	Pf05761	76952	ENSMUSG00000025041.16	Nt5c2	19	Metabolic pathways; Nicotinate and nicotinamide metabolism; Purine metabolism; Pyrimidine metabolism	Purine metabolism	Purine catabolism; Abacavir metabolism	11
P14131	40S ribosomal protein S16 OS=Mus musculus OX=10090 GN=Rps16 PE=1 SV=4	11	13	9	33	8	8	7	23	-0.589272	0.129975	146	16.4	10.21	metabolic process	membrane;ribosome	RNA binding;structural molecule activity	Pf00380	100039355; 20055	ENSMUSG00000037563.15	Rps16-ps2; Rps16	5; 7	Ribosome	Cytoplasmic Ribosomal Proteins	L13a-mediated translational silencing of Ceruloplasmin expression; Nonsense Mediated Decay (NMD) independent of the Exon Junction Complex (EJC); Nonsense Mediated Decay (NMD) enhanced by the Exon Junction Complex (EJC); Ribosomal scanning and start codon recognition; GTP hydrolysis and joining of the 60S ribosomal subunit; Formation of a pool of free 40S subunits; SRP-dependent cotranslational pr…	18
P70398	Probable ubiquitin carboxyl-terminal hydrolase FAF-X OS=Mus musculus OX=10090 GN=Usp9x PE=1 SV=2	12	9	6	27	7	6	5	18	-0.653403	0.133317	2559	290.5	5.87	cell division;cell growth;cellular component movement;metabolic process;regulation of biological process;response to stimulus	cytoplasm;membrane	catalytic activity;protein binding	Pf00443, Pf13423	22284		Usp9x	X				0
O08529	Calpain-2 catalytic subunit OS=Mus musculus OX=10090 GN=Capn2 PE=1 SV=4	11	10	6	27	8	4	6	18	-0.653403	0.133317	700	79.8	4.96	metabolic process;regulation of biological process;response to stimulus	chromosome;cytoplasm;cytosol;endoplasmic reticulum;Golgi;membrane;nucleus;vacuole	catalytic activity;metal ion binding;protein binding	Pf00648, Pf01067, Pf13833	12334	ENSMUSG00000026509.15	Capn2	1	Focal adhesion; Alzheimer's disease; Protein processing in endoplasmic reticulum; Apoptosis	Alzheimers Disease; Integrin-mediated Cell Adhesion	Degradation of the extracellular matrix	8
Q8K0D5	Elongation factor G, mitochondrial OS=Mus musculus OX=10090 GN=Gfm1 PE=1 SV=1	4	4	3	11	6	8	6	20	0.794056	0.13759	751	83.5	6.92	metabolic process	mitochondrion	catalytic activity;nucleotide binding;RNA binding	Pf00009, Pf00679, Pf03144, Pf03764, Pf14492	28030	ENSMUSG00000027774.16	Gfm1	3			Mitochondrial translation elongation	4
P61804	Dolichyl-diphosphooligosaccharide--protein glycosyltransferase subunit DAD1 OS=Mus musculus OX=10090 GN=Dad1 PE=1 SV=3	2	2	2	6	1	0.5	0.5	2	-1.6534	0.138418	113	12.5	7.08	cell death;metabolic process;regulation of biological process;response to stimulus	endoplasmic reticulum;membrane	catalytic activity	Pf02109	13135	ENSMUSG00000022174.8	Dad1	14	Metabolic pathways; N-Glycan biosynthesis; Protein processing in endoplasmic reticulum			3
Q9ER00	Syntaxin-12 OS=Mus musculus OX=10090 GN=Stx12 PE=1 SV=1	2	2	2	6	1	0.5	0.5	2	-1.6534	0.138418	274	31.2	5.44	cell organization and biogenesis;regulation of biological process;transport	endosome;Golgi;membrane	protein binding	Pf00804, Pf05739, Pf14523	100226	ENSMUSG00000028879.4	Stx12	4	Phagosome			1
P59328	WD repeat and HMG-box DNA-binding protein 1 OS=Mus musculus OX=10090 GN=Wdhd1 PE=1 SV=2	2	2	2	6	0.5	0.5	1	2	-1.6534	0.138418	1117	124.2	5.63	cell organization and biogenesis;metabolic process;regulation of biological process	nucleus	DNA binding;protein binding;RNA binding	Pf00400, Pf00505	218973	ENSMUSG00000037572.16	Wdhd1	14				0
Q5SUR0	Phosphoribosylformylglycinamidine synthase OS=Mus musculus OX=10090 GN=Pfas PE=1 SV=1	6	5	6	17	11	9	8	28	0.651452	0.138576	1337	144.5	5.67	metabolic process;response to stimulus	cytoplasm	catalytic activity;metal ion binding;nucleotide binding	Pf00586, Pf02769, Pf13507	237823	ENSMUSG00000020899.15	Pfas	11	Metabolic pathways; Purine metabolism	Purine metabolism	Purine ribonucleoside monophosphate biosynthesis	7
Q6A009	E3 ubiquitin-protein ligase listerin OS=Mus musculus OX=10090 GN=Ltn1 PE=1 SV=3	0.5	1	0.5	2	0.5	3	3	6.5	1.632	0.140277	1767	198.8	6.55	metabolic process		catalytic activity;metal ion binding;protein binding	Pf11793, Pf12678, Pf12861, Pf12906, Pf13639	78913	ENSMUSG00000052299.8	Ltn1	16				0
Q9CQK7	RWD domain-containing protein 1 OS=Mus musculus OX=10090 GN=Rwdd1 PE=1 SV=1	3	4	2	9	2	1	1	4	-1.23837	0.14084	243	27.8	4.26	metabolic process;regulation of biological process;response to stimulus	cytoplasm	protein binding	Pf05773	66521	ENSMUSG00000019782.10	Rwdd1	10				0
P55096	ATP-binding cassette sub-family D member 3 OS=Mus musculus OX=10090 GN=Abcd3 PE=1 SV=2	1	2	0.5	3.5	3	3	3	9	1.29413	0.140966	659	75.4	9.26	cell organization and biogenesis;metabolic process;response to stimulus;transport	membrane;mitochondrion;organelle lumen	catalytic activity;nucleotide binding;protein binding;transporter activity	Pf00005, Pf06472	19299	ENSMUSG00000028127.10	Abcd3	3	ABC transporters; Peroxisome	Nuclear receptors in lipid metabolism and toxicity	ABC transporters in lipid homeostasis	6
Q8CGC6	RNA-binding protein 28 OS=Mus musculus OX=10090 GN=Rbm28 PE=1 SV=4	0.5	2	1	3.5	3	3	3	9	1.29413	0.140966	750	84.2	9.54	metabolic process	nucleus;spliceosomal complex	RNA binding	Pf00076, Pf13893, Pf14259	68272	ENSMUSG00000029701.15	Rbm28	6	Ribosome biogenesis in eukaryotes	mRNA processing		2
Q7TMB8	Cytoplasmic FMR1-interacting protein 1 OS=Mus musculus OX=10090 GN=Cyfip1 PE=1 SV=1	4	7	6	17	4	3	3	10	-0.833975	0.141347	1253	145.1	6.9	cell differentiation;cell growth;cell organization and biogenesis;development;regulation of biological process;response to stimulus	cytoplasm	protein binding;RNA binding	Pf05994, Pf07159	20430	ENSMUSG00000030447.15	Cyfip1	7	Regulation of actin cytoskeleton; RNA transport		RHO GTPases Activate WASPs and WAVEs; VEGFA-VEGFR2 Pathway; Neutrophil degranulation; Regulation of actin dynamics for phagocytic cup formation	14
Q6IRU2	Tropomyosin alpha-4 chain OS=Mus musculus OX=10090 GN=Tpm4 PE=1 SV=3	18	24	14	56	28	22	26	76	0.372132	0.141908	248	28.5	4.68	cell differentiation;cell organization and biogenesis	cytoplasm;cytoskeleton;membrane	metal ion binding;protein binding;structural molecule activity	Pf00261, Pf12718	326618	ENSMUSG00000031799.9	Tpm4	8	Hypertrophic cardiomyopathy (HCM); Dilated cardiomyopathy; Cardiac muscle contraction; Adrenergic signaling in cardiomyocytes	Striated Muscle Contraction	Striated Muscle Contraction; Smooth Muscle Contraction	8
Q64475	Histone H2B type 1-B OS=Mus musculus OX=10090 GN=H2bc3 PE=1 SV=3	37	41	31	109	32	33	28	93	-0.297466	0.143406	126	13.9	10.32	cell organization and biogenesis	chromosome;cytosol;nucleus	DNA binding;protein binding	Pf00125, Pf00808	319178	ENSMUSG00000075031.3	Hist1h2bb	13	Alcoholism; Systemic lupus erythematosus; Viral carcinogenesis		HATs acetylate histones; E3 ubiquitin ligases ubiquitinate target proteins; Meiotic Recombination; Mus musculus biological processes; NoRC negatively regulates rRNA expression; Meiotic Synapsis	14
Q99P88	Nuclear pore complex protein Nup155 OS=Mus musculus OX=10090 GN=Nup155 PE=1 SV=1	8	8	5	21	11	10	12	33	0.583636	0.144528	1391	155	6.15	cell organization and biogenesis;transport	cytoplasm;membrane;nucleus	protein binding;structural molecule activity	Pf03177, Pf08801	170762	ENSMUSG00000022142.7	Nup155	15	RNA transport		Transcriptional regulation by small RNAs; SUMOylation of RNA binding proteins; snRNP Assembly; SUMOylation of chromatin organization proteins; Nuclear Pore Complex (NPC) Disassembly; Regulation of Glucokinase by Glucokinase Regulatory Protein; Transport of Mature mRNA derived from an Intron-Containing Transcript; SUMOylation of DNA damage response and repair proteins; SUMOylation of DNA replicati…	29
Q9CQE8	RNA transcription, translation and transport factor protein OS=Mus musculus OX=10090 GN=RTRAF PE=1 SV=1	9	10	10	29	7	7	6	20	-0.604493	0.146466	244	28.1	6.89	metabolic process;regulation of biological process	cytoplasm;cytoskeleton;cytosol;nucleus	protein binding;RNA binding	Pf10036	68045	ENSMUSG00000021807.5	2700060E02Rik; Rtraf	14				0
Q6ZQL4	WD repeat-containing protein 43 OS=Mus musculus OX=10090 GN=Wdr43 PE=1 SV=2	5	2	2	9	7	5	5	17	0.849098	0.147502	677	75.3	5.38	metabolic process;regulation of biological process	nucleus	protein binding;RNA binding	Pf00400, Pf04003	72515	ENSMUSG00000041057.9	Wdr43	17	Ribosome biogenesis in eukaryotes		Major pathway of rRNA processing in the nucleolus and cytosol	5
P52431	DNA polymerase delta catalytic subunit OS=Mus musculus OX=10090 GN=Pold1 PE=1 SV=2	3	2	4	9	5	6	6	17	0.849098	0.147502	1105	123.7	7.61	metabolic process;response to stimulus	cytosol;membrane;nucleus	catalytic activity;DNA binding;metal ion binding;nucleotide binding;protein binding	Pf00136, Pf03104, Pf14260	18971	ENSMUSG00000038644.14	Pold1	7	DNA replication; Homologous recombination; Metabolic pathways; HTLV-I infection; Purine metabolism; Nucleotide excision repair; Pyrimidine metabolism; Base excision repair; Mismatch repair	Mismatch repair; Homologous recombination; DNA Replication; Purine metabolism; Nucleotide Metabolism	Termination of translesion DNA synthesis; Removal of the Flap Intermediate from the C-strand; Polymerase switching on the C-strand of the telomere; Gap-filling DNA repair synthesis and ligation in GG-NER; PCNA-Dependent Long Patch Base Excision Repair; Dual incision in TC-NER; Recognition of DNA damage by PCNA-containing replication complex; Dual Incision in GG-NER; HDR through Homologous Recombi…	55
P40142	Transketolase OS=Mus musculus OX=10090 GN=Tkt PE=1 SV=1	62	55	50	167	51	49	49	149	-0.232976	0.151415	623	67.6	7.5	metabolic process;regulation of biological process	membrane	catalytic activity;metal ion binding;protein binding	Pf00456, Pf00676, Pf02779, Pf02780	21881	ENSMUSG00000021957.6	Tkt	14	Metabolic pathways; Biosynthesis of amino acids; Pentose phosphate pathway; Carbon metabolism	Pentose Phosphate Pathway	Pentose phosphate pathway (hexose monophosphate shunt); Insulin effects increased synthesis of Xylulose-5-Phosphate	10
Q5SRX1	TOM1-like protein 2 OS=Mus musculus OX=10090 GN=Tom1l2 PE=1 SV=1	3	1	1	5	0.5	0.5	0.5	1.5	-1.80541	0.151664	507	55.6	4.82	regulation of biological process;response to stimulus;transport		protein binding	Pf00790, Pf01417, Pf03127	216810	ENSMUSG00000000538.18	Tom1l2	11				0
Q9WU84	Copper chaperone for superoxide dismutase OS=Mus musculus OX=10090 GN=Ccs PE=1 SV=1	2	2	1	5	0.5	0.5	0.5	1.5	-1.80541	0.151664	274	28.9	6.1	metabolic process;regulation of biological process;response to stimulus;transport	cytoplasm;nucleus	antioxidant activity;catalytic activity;enzyme regulator activity;metal ion binding;protein binding	Pf00080, Pf00403	12460	ENSMUSG00000034108.5	Ccs	19	Amyotrophic lateral sclerosis (ALS)		Detoxification of Reactive Oxygen Species	4
Q9D4J1	EF-hand domain-containing protein D1 OS=Mus musculus OX=10090 GN=Efhd1 PE=1 SV=1	0.5	0.5	4	5	0.5	0.5	0.5	1.5	-1.80541	0.151664	240	27	6.02	cell organization and biogenesis	membrane;mitochondrion	metal ion binding	Pf13499	98363	Efhd1	1	ENSMUSG00000026255.15				0
Q62348	Translin OS=Mus musculus OX=10090 GN=Tsn PE=1 SV=1	5	5	2	12	5	7	9	21	0.738915	0.152468	228	26.2	6.44	metabolic process	cytoplasm;nucleus	catalytic activity;DNA binding;protein binding;RNA binding	Pf01997	22099	ENSMUSG00000026374.14	Tsn	1		mRNA processing	Small interfering RNA (siRNA) biogenesis	4
Q99KJ8	Dynactin subunit 2 OS=Mus musculus OX=10090 GN=Dctn2 PE=1 SV=3	12	10	8	30	7	7	7	21	-0.583013	0.152713	402	44.1	5.26	cell organization and biogenesis;cell proliferation;transport	chromosome;cytoplasm;cytoskeleton;cytosol;membrane	catalytic activity;motor activity;protein binding	Pf04912	69654	ENSMUSG00000025410.10	Dctn2	10	Huntington's disease; Vasopressin-regulated water reabsorption		Anchoring of the basal body to the plasma membrane; AURKA Activation by TPX2; Loss of Nlp from mitotic centrosomes; Recruitment of mitotic centrosome proteins and complexes; COPI-mediated anterograde transport; Regulation of PLK1 Activity at G2/M Transition; Recruitment of NuMA to mitotic centrosomes; HSP90 chaperone cycle for steroid hormone receptors (SHR); COPI-independent Golgi-to-ER retrogra…	35
P70333	Heterogeneous nuclear ribonucleoprotein H2 OS=Mus musculus OX=10090 GN=Hnrnph2 PE=1 SV=1	9	11	10	30	8	5	8	21	-0.583013	0.152713	449	49.2	6.3		cytosol;membrane;nucleus	RNA binding	Pf00076, Pf08080, Pf14259	56258	ENSMUSG00000045427.13	Hnrnph2	X		mRNA processing	mRNA Splicing - Major Pathway	5
O88379	Bromodomain adjacent to zinc finger domain protein 1A OS=Mus musculus OX=10090 GN=Baz1a PE=1 SV=3	1	1	1	3	4	2	2	8	1.3466	0.152917	1555	178.3	6.54	cell organization and biogenesis;metabolic process;regulation of biological process	chromosome;nucleus	metal ion binding;protein binding	Pf00439, Pf00628, Pf02791, Pf10537, Pf15402, Pf15612, Pf15614	217578	ENSMUSG00000035021.13	Baz1a	12				0
Q8VI84	Nucleolar complex protein 3 homolog OS=Mus musculus OX=10090 GN=Noc3l PE=2 SV=2	1	1	1	3	3	3	2	8	1.3466	0.152917	807	93.2	9.09	cell differentiation	mitochondrion;nucleus	RNA binding	Pf03914, Pf07540	57753	ENSMUSG00000024999.7	Noc3l	19				0
Q99KG3	RNA-binding protein 10 OS=Mus musculus OX=10090 GN=Rbm10 PE=1 SV=1	1	1	1	3	3	3	2	8	1.3466	0.152917	930	103.4	5.92	metabolic process;regulation of biological process	nucleus	metal ion binding;protein binding;RNA binding	Pf00076, Pf00641, Pf01585, Pf12656, Pf14259	236732	ENSMUSG00000031060.16	Rbm10	X		mRNA processing		1
Q99J27	Acetyl-coenzyme A transporter 1 OS=Mus musculus OX=10090 GN=Slc33a1 PE=1 SV=1	1	1	1	3	3	3	2	8	1.3466	0.152917	550	61	8.16	regulation of biological process;response to stimulus;transport	endoplasmic reticulum;membrane	transporter activity	Pf13000	11416	ENSMUSG00000027822.16	Slc33a1	3	Metabolic pathways; Glycosphingolipid biosynthesis - ganglio series		Transport of vitamins, nucleosides, and related molecules	5
Q9CZD3	Glycine--tRNA ligase OS=Mus musculus OX=10090 GN=Gars1 PE=1 SV=1	20	19	18	57	17	15	13	45	-0.409477	0.153266	729	81.8	6.65	metabolic process	cytoplasm;cytosol;extracellular;mitochondrion	catalytic activity;nucleotide binding;protein binding	Pf00458, Pf00587, Pf03129	353172	ENSMUSG00000029777.10	Gars	6	Aminoacyl-tRNA biosynthesis			1
Q9DBP5	UMP-CMP kinase OS=Mus musculus OX=10090 GN=Cmpk1 PE=1 SV=1	7	5	6	18	4	4	3	11	-0.778934	0.153298	196	22.2	5.83	metabolic process	cytoplasm;nucleus	catalytic activity;nucleotide binding	Pf00406, Pf02223, Pf13207, Pf13238, Pf13671	66588		Cmpk1	4	Metabolic pathways; Pyrimidine metabolism			2
P11157	Ribonucleoside-diphosphate reductase subunit M2 OS=Mus musculus OX=10090 GN=Rrm2 PE=1 SV=1	8	5	5	18	4	2	5	11	-0.778934	0.153298	390	45.1	5.45	cell organization and biogenesis;metabolic process	cytoplasm;cytosol	catalytic activity;metal ion binding;protein binding	Pf00268	20135	ENSMUSG00000020649.11	Rrm2	12	Glutathione metabolism; p53 signaling pathway; Metabolic pathways; Purine metabolism; Pyrimidine metabolism	Purine metabolism; Nucleotide Metabolism	Interconversion of nucleotide di- and triphosphates	10
Q8K368	Fanconi anemia group I protein homolog OS=Mus musculus OX=10090 GN=Fanci PE=1 SV=2	3	3	1	7	5	4	5	14	0.93156	0.155827	1330	149.2	6.16	metabolic process;regulation of biological process;response to stimulus	cytosol;membrane;nucleus	protein binding	Pf14674, Pf14675, Pf14676, Pf14677, Pf14678, Pf14679, Pf14680	208836	ENSMUSG00000039187.16	Fanci	7	Fanconi anemia pathway		Fanconi Anemia Pathway	3
P16332	Methylmalonyl-CoA mutase, mitochondrial OS=Mus musculus OX=10090 GN=Mmut PE=1 SV=2	1	4	2	7	5	4	5	14	0.93156	0.155827	748	82.8	6.89	metabolic process	mitochondrion;organelle lumen	catalytic activity;metal ion binding	Pf01642, Pf02310	17850	ENSMUSG00000023921.8	Mut	17	Valine, leucine and isoleucine degradation; Metabolic pathways; Propanoate metabolism; Carbon metabolism; Glyoxylate and dicarboxylate metabolism		Propionyl-CoA catabolism; Cobalamin (Cbl, vitamin B12) transport and metabolism	13
Q62446	Peptidyl-prolyl cis-trans isomerase FKBP3 OS=Mus musculus OX=10090 GN=Fkbp3 PE=1 SV=2	1	4	2	7	4	5	5	14	0.93156	0.155827	224	25.1	9.28	metabolic process	cytoplasm;nucleus	catalytic activity;protein binding;RNA binding	Pf00254	30795	ENSMUSG00000020949.8	Fkbp3	12				0
Q922F4	Tubulin beta-6 chain OS=Mus musculus OX=10090 GN=Tubb6 PE=1 SV=1	32	30	23	85	24	25	22	71	-0.328084	0.156337	447	50.1	4.89	cell organization and biogenesis	cytoplasm;cytoskeleton;nucleus	catalytic activity;nucleotide binding;structural molecule activity	Pf00091, Pf03953, Pf10644	67951	ENSMUSG00000001473.6	Tubb6	18	Phagosome; Gap junction		Intraflagellar transport; Hedgehog 'on' state; Hedgehog 'off' state	9
Q61411	GTPase HRas OS=Mus musculus OX=10090 GN=Hras PE=1 SV=2	0.5	0.5	3	4	4	5	0.5	9.5	1.17949	0.158489	189	21.3	5.31	cell death;cell organization and biogenesis;cell proliferation;defense response;regulation of biological process;response to stimulus;transport	Golgi;membrane	catalytic activity;nucleotide binding;protein binding	Pf00009, Pf00071, Pf02421, Pf03599, Pf08477	15461	Hras1; Hras	7	ENSMUSG00000025499.18	NCAM signaling for neurite out-growth; MET activates RAS signaling; FRS-mediated FGFR3 signaling; SHC1 events in EGFR signaling; SHC-mediated cascade:FGFR3; Downstream signal transduction; RAF activation; Interleukin-20 family signaling; FRS-mediated FGFR2 signaling; PTK6 Regulates RHO GTPases, RAS GTPase and MAP kinases; EGFR Transactivation by Gastrin; SHC1 events in ERBB4 signaling; MAP2K and …	Oxytocin signaling pathway; ErbB signaling pathway; FoxO signaling pathway; Acute myeloid leukemia; AGE-RAGE signaling pathway in diabetic complications; Endocytosis; mTOR signaling pathway; Cholinergic synapse; T cell receptor signaling pathway; Phospholipase D signaling pathway; Regulation of actin cytoskeleton; MAPK signaling pathway; MicroRNAs in cancer; Ras signaling pathway; Prolactin signa…	TGF Beta Signaling Pathway; Estrogen signaling; ErbB signaling pathway; IL-5 Signaling Pathway; PluriNetWork; Signaling of Hepatocyte Growth Factor Receptor; Chemokine signaling pathway; G Protein Signaling Pathways; MAPK Cascade; Focal Adhesion-PI3K-Akt-mTOR-signaling pathway; IL-7 Signaling Pathway; ESC Pluripotency Pathways; p38 MAPK Signaling Pathway; IL-3 Signaling Pathway; IL-6 signaling Pa…	163
Q8BHY3	Anoctamin-1 OS=Mus musculus OX=10090 GN=Ano1 PE=1 SV=2	3	2	3	8	2	0.5	1	3.5	-1.26109	0.159192	960	110.8	7.83	development;regulation of biological process;response to stimulus;transport	cytoplasm;membrane	protein binding;transporter activity	Pf04547	101772		Ano1	7			Stimuli-sensing channels	3
Q3TL44	NLR family member X1 OS=Mus musculus OX=10090 GN=Nlrx1 PE=1 SV=1	4	2	2	8	0.5	1	2	3.5	-1.26109	0.159192	975	107.8	7.37	defense response;regulation of biological process;response to stimulus	membrane;mitochondrion	nucleotide binding;protein binding	Pf05729	270151	ENSMUSG00000032109.15	Nlrx1	9	NOD-like receptor signaling pathway; RIG-I-like receptor signaling pathway; Influenza A		Negative regulators of DDX58/IFIH1 signaling	7
P97493	Thioredoxin, mitochondrial OS=Mus musculus OX=10090 GN=Txn2 PE=1 SV=1	1	3	1	5	5	2	4	11	1.06906	0.159862	166	18.2	7.9	cell communication;cellular homeostasis;metabolic process;regulation of biological process;response to stimulus;transport	mitochondrion	antioxidant activity;catalytic activity;protein binding	Pf00085, Pf00578, Pf05768, Pf13098, Pf13899, Pf13905	56551	ENSMUSG00000005354.15	Txn2	15	NOD-like receptor signaling pathway	Oxidative Stress	Detoxification of Reactive Oxygen Species	5
O54962	Barrier-to-autointegration factor OS=Mus musculus OX=10090 GN=Banf1 PE=1 SV=1	5	4	5	14	2	4	2	8	-0.875795	0.164277	89	10.1	6.09	metabolic process;regulation of biological process	chromosome;cytoplasm;cytosol;nucleus	DNA binding;protein binding	Pf02961	23825	ENSMUSG00000024844.14	Banf1	19			Clearance of Nuclear Envelope Membranes from Chromatin; Initiation of Nuclear Envelope Reformation; Nuclear Envelope Breakdown	10
Q9DBS1	Transmembrane protein 43 OS=Mus musculus OX=10090 GN=Tmem43 PE=1 SV=1	12	12	8	32	7	7	9	23	-0.544878	0.164581	400	44.8	7.36	cell organization and biogenesis	endoplasmic reticulum;Golgi;membrane;nucleus;organelle lumen	protein binding	Pf07787, Pf09721, Pf14395	74122	ENSMUSG00000030095.10	Tmem43	6				0
Q91ZW3	SWI/SNF-related matrix-associated actin-dependent regulator of chromatin subfamily A member 5 OS=Mus musculus OX=10090 GN=Smarca5 PE=1 SV=1	7	5	4	16	8	7	11	26	0.631999	0.16461	1051	121.6	8.15	cell organization and biogenesis;metabolic process;regulation of biological process	chromosome;nucleus	catalytic activity;DNA binding;nucleotide binding;protein binding	Pf00176, Pf00270, Pf00271, Pf04851, Pf09110, Pf09111, Pf11496	93762	ENSMUSG00000031715.14	Smarca5	8		PluriNetWork	Mus musculus biological processes; NoRC negatively regulates rRNA expression; Deposition of new CENPA-containing nucleosomes at the centromere; B-WICH complex positively regulates rRNA expression	11
Q8BJY1	26S proteasome non-ATPase regulatory subunit 5 OS=Mus musculus OX=10090 GN=Psmd5 PE=1 SV=4	5	9	5	19	7	3	2	12	-0.731405	0.16463	504	55.9	5.21	cell organization and biogenesis			Pf10508	66998	ENSMUSG00000026869.12	Psmd5	2		Proteasome Degradation	The role of GTSE1 in G2/M progression after G2 checkpoint; CDT1 association with the CDC6:ORC:origin complex; Ubiquitin Mediated Degradation of Phosphorylated Cdc25A; RUNX1 regulates transcription of genes involved in differentiation of HSCs; Degradation of beta-catenin by the destruction complex; Autodegradation of the E3 ubiquitin ligase COP1; UCH proteinases; MAPK6/MAPK4 signaling; SCF-beta-Tr…	126
Q569Z5	Probable ATP-dependent RNA helicase DDX46 OS=Mus musculus OX=10090 GN=Ddx46 PE=1 SV=2	5	6	8	19	5	4	3	12	-0.731405	0.16463	1032	117.4	9.26	metabolic process;regulation of biological process	cytoplasm;membrane;nucleus	catalytic activity;nucleotide binding;RNA binding	Pf00270, Pf00271	212880	ENSMUSG00000021500.15	Ddx46	13	Spliceosome		mRNA Splicing - Major Pathway	5
Q922Q4	Pyrroline-5-carboxylate reductase 2 OS=Mus musculus OX=10090 GN=Pycr2 PE=1 SV=1	7	7	5	19	3	4	5	12	-0.731405	0.16463	320	33.6	7.77	metabolic process;response to stimulus	cytoplasm;mitochondrion	catalytic activity;nucleotide binding	Pf01210, Pf03807, Pf10727, Pf14748	69051	ENSMUSG00000026520.8	Pycr2	1	Arginine and proline metabolism; Metabolic pathways; Biosynthesis of amino acids		Amino acid synthesis and interconversion (transamination)	6
Q9JI75	Ribosyldihydronicotinamide dehydrogenase [quinone] OS=Mus musculus OX=10090 GN=Nqo2 PE=1 SV=3	1	1	0.5	2.5	3	2	2	7	1.41699	0.165354	231	26.2	7.01	metabolic process;regulation of biological process;response to stimulus	cytoplasm;cytosol	catalytic activity;metal ion binding;nucleotide binding;protein binding	Pf02525, Pf03358	18105	ENSMUSG00000046949.15	Nqo2	13			Phase I - Functionalization of compounds	3
Q61581	Insulin-like growth factor-binding protein 7 OS=Mus musculus OX=10090 GN=Igfbp7 PE=1 SV=3	1	0.5	1	2.5	2	2	3	7	1.41699	0.165354	281	29	8.31	regulation of biological process	extracellular	protein binding	Pf07648, Pf07679	29817		Igfbp7	5				0
O88986	2-amino-3-ketobutyrate coenzyme A ligase, mitochondrial OS=Mus musculus OX=10090 GN=Gcat PE=1 SV=2	4	4	2	10	2	2	1	5	-1.06844	0.166594	416	44.9	7.33	metabolic process	membrane;mitochondrion;nucleus	catalytic activity	Pf00155, Pf00266, Pf00464	26912	ENSMUSG00000006378.13	Gcat	15	Glycine, serine and threonine metabolism			1
Q8K1N2	Pleckstrin homology-like domain family B member 2 OS=Mus musculus OX=10090 GN=Phldb2 PE=1 SV=2	3	3	4	10	2	2	1	5	-1.06844	0.166594	1249	141.4	7.68	cell organization and biogenesis;cellular component movement;metabolic process;regulation of biological process;transport	cytoplasm;cytoskeleton;cytosol;Golgi;membrane	catalytic activity;motor activity;protein binding	Pf00169, Pf01576, Pf02463, Pf03234, Pf03938, Pf04111, Pf04156, Pf05483, Pf05667, Pf07701, Pf09730, Pf09731, Pf10174, Pf10473, Pf12128, Pf13166, Pf13851, Pf13868, Pf14943, Pf14992, Pf15413	208177	ENSMUSG00000033149.16	Phldb2	16				0
P45700	Mannosyl-oligosaccharide 1,2-alpha-mannosidase IA OS=Mus musculus OX=10090 GN=Man1a1 PE=1 SV=1	4	4	2	10	1	2	2	5	-1.06844	0.166594	655	73.2	6.81	metabolic process	cytosol;endoplasmic reticulum;Golgi;membrane	catalytic activity;metal ion binding	Pf01532	17155	ENSMUSG00000003746.16	Man1a	10	Metabolic pathways; N-Glycan biosynthesis; Protein processing in endoplasmic reticulum		Progressive trimming of alpha-1,2-linked mannose residues from Man9/8/7GlcNAc2 to produce Man5GlcNAc2	9
Q9Z1Z2	Serine-threonine kinase receptor-associated protein OS=Mus musculus OX=10090 GN=Strap PE=1 SV=2	14	10	9	33	8	9	7	24	-0.527872	0.170216	350	38.4	5.12	cell organization and biogenesis;metabolic process;regulation of biological process	cytoplasm;cytosol;nucleus	catalytic activity;protein binding;RNA binding	Pf00400	20901	ENSMUSG00000030224.10	Strap	6	RNA transport		Downregulation of TGF-beta receptor signaling	6
P60904	DnaJ homolog subfamily C member 5 OS=Mus musculus OX=10090 GN=Dnajc5 PE=1 SV=1	1	3	0.5	4.5	4	4	2	10	1.08356	0.175594	198	22.1	5.07	regulation of biological process	membrane;mitochondrion	protein binding	Pf00226	13002	ENSMUSG00000000826.16	Dnajc5	2	Protein processing in endoplasmic reticulum		Neutrophil degranulation; GABA synthesis, release, reuptake and degradation	8
P99029	Peroxiredoxin-5, mitochondrial OS=Mus musculus OX=10090 GN=Prdx5 PE=1 SV=2	16	13	14	43	13	10	10	33	-0.450311	0.175671	210	21.9	8.85	cell death;cellular homeostasis;metabolic process;regulation of biological process;response to stimulus	cytoplasm;cytosol;mitochondrion;nucleus;organelle lumen	antioxidant activity;catalytic activity;DNA binding;enzyme regulator activity;protein binding	Pf00578, Pf08534	54683	ENSMUSG00000024953.16	Prdx5	19	Peroxisome		Detoxification of Reactive Oxygen Species; TP53 Regulates Metabolic Genes	9
Q9CYA6	Zinc finger CCHC domain-containing protein 8 OS=Mus musculus OX=10090 GN=Zcchc8 PE=1 SV=3	1	0.5	0.5	2	3	2	1	6	1.51652	0.177814	709	78	4.73	metabolic process	nucleus;spliceosomal complex	metal ion binding;RNA binding	Pf00098, Pf04046	70650	ENSMUSG00000029427.11	Zcchc8	5				0
Q80X95	Ras-related GTP-binding protein A OS=Mus musculus OX=10090 GN=Rraga PE=1 SV=1	0.5	0.5	1	2	3	1	2	6	1.51652	0.177814	313	36.5	7.72	cell communication;cell death;regulation of biological process;response to stimulus	cytoplasm;membrane;nucleus;vacuole	catalytic activity;nucleotide binding;protein binding	Pf00025, Pf00071, Pf01926, Pf04670, Pf08477	68441	Rraga	4	ENSMUSG00000070934.6	Regulation of PTEN gene transcription; mTORC1-mediated signalling; TP53 Regulates Metabolic Genes; Macroautophagy; Energy dependent regulation of mTOR by LKB1-AMPK	mTOR signaling pathway		16
Q8BK63	Casein kinase I isoform alpha OS=Mus musculus OX=10090 GN=Csnk1a1 PE=1 SV=2	0.5	0.5	1	2	2	2	2	6	1.51652	0.177814	337	38.9	9.57	cell division;cell organization and biogenesis;metabolic process;regulation of biological process;response to stimulus;transport	chromosome;cytoplasm;cytoskeleton;cytosol;membrane;nucleus	catalytic activity;metal ion binding;nucleotide binding;protein binding	Pf00069, Pf07714	93687	Csnk1a1	18	ENSMUSG00000024576.14	Beta-catenin phosphorylation cascade; GLI3 is processed to GLI3R by the proteasome; Activation of SMO; Disassembly of the destruction complex and recruitment of AXIN to the membrane		Wnt Signaling Pathway NetPath	12
Q9QXZ0	Microtubule-actin cross-linking factor 1 OS=Mus musculus OX=10090 GN=Macf1 PE=1 SV=2	0.5	1	0.5	2	2	1	3	6	1.51652	0.177814	7354	831.4	5.43	cell organization and biogenesis;cellular component movement;regulation of biological process;response to stimulus;transport	cytoplasm;cytoskeleton;Golgi;membrane	catalytic activity;metal ion binding;motor activity;protein binding	Pf00036, Pf00307, Pf00435, Pf00681, Pf01576, Pf02187, Pf02463, Pf11971, Pf13499, Pf13514, Pf13833	11426		Macf1	4				0
Q8K2V6	Importin-11 OS=Mus musculus OX=10090 GN=Ipo11 PE=1 SV=1	0.5	1	0.5	2	2	1	3	6	1.51652	0.177814	975	112.3	5.26	transport	cytoplasm;cytosol;nucleus	protein binding;transporter activity	Pf03810	76582	ENSMUSG00000042590.16	Ipo11	13				0
Q99M87	DnaJ homolog subfamily A member 3, mitochondrial OS=Mus musculus OX=10090 GN=Dnaja3 PE=1 SV=1	2	3	3	8	7	4	4	15	0.83845	0.178223	480	52.4	9.22	cell death;cell differentiation;cell organization and biogenesis;metabolic process;regulation of biological process;response to stimulus	cytoplasm;cytosol;membrane;mitochondrion;nucleus;organelle lumen	enzyme regulator activity;metal ion binding;nucleotide binding;protein binding	Pf00226, Pf00684, Pf01556	83945	ENSMUSG00000004069.16	Dnaja3	16	Viral carcinogenesis			1
Q9DBE9	pre-rRNA 2'-O-ribose RNA methyltransferase FTSJ3 OS=Mus musculus OX=10090 GN=Ftsj3 PE=1 SV=1	4	2	2	8	6	3	6	15	0.83845	0.178223	838	95.5	8.38	metabolic process	nucleus	catalytic activity;RNA binding	Pf01728, Pf07780, Pf11861	56095	ENSMUSG00000020706.13	Ftsj3	11				0
Q9WUT3	Ribosomal protein S6 kinase alpha-2 OS=Mus musculus OX=10090 GN=Rps6ka2 PE=1 SV=1	2	3	0.5	5.5	0.5	0.5	1	2	-1.52787	0.179161	733	83.1	8.5	cell death;metabolic process;regulation of biological process;response to stimulus	cytoplasm;nucleus	catalytic activity;metal ion binding;nucleotide binding;protein binding	Pf00069, Pf00433, Pf07714, Pf14531	20112	ENSMUSG00000023809.9	Rps6ka2	17	mTOR signaling pathway; MAPK signaling pathway; Progesterone-mediated oocyte maturation; Long-term potentiation; Insulin resistance; Oocyte meiosis; Neurotrophin signaling pathway	Cytoplasmic Ribosomal Proteins; IL-6 signaling Pathway; EGFR1 Signaling Pathway; Insulin Signaling	Activated TLR4 signalling; CREB phosphorylation; Signaling by GPCR; Senescence-Associated Secretory Phenotype (SASP); Gastrin-CREB signalling pathway via PKC and MAPK; RSK activation; ERK/MAPK targets	55
Q9CWS0	N(G),N(G)-dimethylarginine dimethylaminohydrolase 1 OS=Mus musculus OX=10090 GN=Ddah1 PE=1 SV=3	7	4	4	15	3	3	3	9	-0.805406	0.179822	285	31.4	5.97	metabolic process;regulation of biological process	mitochondrion	catalytic activity;metal ion binding	Pf02274	69219	ENSMUSG00000028194.15	Ddah1	3			eNOS activation	4
Q8R0Y6	Cytosolic 10-formyltetrahydrofolate dehydrogenase OS=Mus musculus OX=10090 GN=Aldh1l1 PE=1 SV=1	2	2	3	7	2	0.5	0.5	3	-1.29083	0.180154	902	98.6	5.91	metabolic process	cytoplasm;cytosol;mitochondrion	catalytic activity;protein binding	Pf00171, Pf00550, Pf00551, Pf02911	107747	ENSMUSG00000030088.15	Aldh1l1	6	One carbon pool by folate	One Carbon Metabolism	Metabolism of folate and pterines	6
Q60631	Growth factor receptor-bound protein 2 OS=Mus musculus OX=10090 GN=Grb2 PE=1 SV=1	3	2	2	7	1	1	1	3	-1.29083	0.180154	217	25.2	6.32	cell differentiation;cell organization and biogenesis;cellular component movement;defense response;metabolic process;regulation of biological process;response to stimulus;transport	cytoplasm;cytosol;endosome;Golgi;membrane;nucleus	catalytic activity;protein binding;RNA binding	Pf00017, Pf00018, Pf07653, Pf14604	14784	ENSMUSG00000059923.13	Grb2	11	ErbB signaling pathway; FoxO signaling pathway; Acute myeloid leukemia; mTOR signaling pathway; T cell receptor signaling pathway; Phospholipase D signaling pathway; MAPK signaling pathway; MicroRNAs in cancer; Ras signaling pathway; Prolactin signaling pathway; Focal adhesion; Jak-STAT signaling pathway; Insulin signaling pathway; Endometrial cancer; Chemokine signaling pathway; Breast cancer; S…	IL-9 Signaling Pathway; Estrogen signaling; EPO Receptor Signaling; ErbB signaling pathway; IL-5 Signaling Pathway; PluriNetWork; Signaling of Hepatocyte Growth Factor Receptor; Chemokine signaling pathway; Focal Adhesion-PI3K-Akt-mTOR-signaling pathway; IL-7 Signaling Pathway; ESC Pluripotency Pathways; p38 MAPK Signaling Pathway; IL-3 Signaling Pathway; IL-6 signaling Pathway; Kit Receptor Sign…	MET activates PI3K/AKT signaling; Signal regulatory protein family interactions; NCAM signaling for neurite out-growth; Signal attenuation; MET activates RAS signaling; FRS-mediated FGFR3 signaling; SHC-mediated cascade:FGFR3; Downstream signal transduction; FRS-mediated FGFR2 signaling; RAF/MAP kinase cascade; SHC1 events in ERBB4 signaling; GRB2 events in EGFR signaling; Spry regulation of FGF …	186
Q9QY36	N-alpha-acetyltransferase 10 OS=Mus musculus OX=10090 GN=Naa10 PE=1 SV=1	2	2	3	7	1	1	1	3	-1.29083	0.180154	235	26.5	5.64	metabolic process;regulation of biological process	cytoplasm;cytosol;membrane;nucleus;ribosome	catalytic activity;protein binding	Pf00583, Pf08445, Pf13508, Pf13527, Pf13673	56292	ENSMUSG00000031388.14	Naa10	X				0
Q3UJB9	Enhancer of mRNA-decapping protein 4 OS=Mus musculus OX=10090 GN=Edc4 PE=1 SV=2	3	2	2	7	0.5	0.5	2	3	-1.29083	0.180154	1406	152.4	5.78	metabolic process	cytoplasm;membrane;nucleus	protein binding	Pf00400	234699		Edc4	8	RNA degradation			1
P10605	Cathepsin B OS=Mus musculus OX=10090 GN=Ctsb PE=1 SV=2	5	5	4	14	8	8	7	23	0.647767	0.181643	339	37.3	5.91	cell differentiation;metabolic process;regulation of biological process;response to stimulus	cell surface;cytoplasm;extracellular;membrane;mitochondrion;vacuole	catalytic activity;protein binding	Pf00112, Pf08127	13030	ENSMUSG00000021939.7	Ctsb	14	NOD-like receptor signaling pathway; Lysosome; Antigen processing and presentation; Renin secretion; Apoptosis		Neutrophil degranulation; Collagen degradation; Trafficking and processing of endosomal TLR	13
Q9CS42	Ribose-phosphate pyrophosphokinase 2 OS=Mus musculus OX=10090 GN=Prps2 PE=1 SV=4	5	0.5	4	9.5	6	6	5	17	0.771095	0.181803	318	34.8	6.61	metabolic process		catalytic activity;metal ion binding;nucleotide binding;protein binding	Pf00156, Pf13793, Pf14572	110639	ENSMUSG00000025742.5	Prps2	X	Metabolic pathways; Biosynthesis of amino acids; Purine metabolism; Pentose phosphate pathway; Carbon metabolism	Purine metabolism; Nucleotide Metabolism		7
P45377	Aldose reductase-related protein 2 OS=Mus musculus OX=10090 GN=Akr1b8 PE=1 SV=2	3	5	3	11	8	5	6	19	0.720056	0.183164	316	36.1	6.37	metabolic process	cytoplasm	catalytic activity	Pf00248	14187	ENSMUSG00000029762.6	Akr1b8	6	Metabolic pathways; Glycerolipid metabolism; Fructose and mannose metabolism; Pentose and glucuronate interconversions; Galactose metabolism		Estrogen biosynthesis; Signaling by GPCR; Retinoid metabolism and transport	16
Q8R1F1	Protein Niban 2 OS=Mus musculus OX=10090 GN=Niban2 PE=1 SV=2	12	13	11	36	9	9	9	27	-0.483478	0.186002	749	84.8	5.94	metabolic process;regulation of biological process;transport	cytoplasm;cytosol;membrane;nucleus	protein binding		227737	ENSMUSG00000026796.16	Fam129b	2				0
P28271	Cytoplasmic aconitate hydratase OS=Mus musculus OX=10090 GN=Aco1 PE=1 SV=3	7	11	10	28	7	6	7	20	-0.553867	0.187044	889	98.1	7.5	cellular homeostasis;metabolic process;regulation of biological process;response to stimulus;transport	cytoplasm;cytosol;endoplasmic reticulum;Golgi;mitochondrion	catalytic activity;metal ion binding;RNA binding	Pf00330, Pf00694	11428	ENSMUSG00000028405.9	Aco1	4	Citrate cycle (TCA cycle); Metabolic pathways; Biosynthesis of amino acids; 2-Oxocarboxylic acid metabolism; Carbon metabolism; Glyoxylate and dicarboxylate metabolism	mRNA processing	Iron uptake and transport	9
P50518	V-type proton ATPase subunit E 1 OS=Mus musculus OX=10090 GN=Atp6v1e1 PE=1 SV=2	1	2	3	6	5	4	3	12	0.93156	0.188857	226	26.1	8.43	transport	cytoplasm;cytosol;endosome;membrane;mitochondrion	catalytic activity;protein binding;transporter activity	Pf01991	11973	ENSMUSG00000019210.10	Atp6v1e1	6	mTOR signaling pathway; Rheumatoid arthritis; Metabolic pathways; Phagosome; Oxidative phosphorylation; Synaptic vesicle cycle; Collecting duct acid secretion		Ion channel transport; ROS, RNS production in phagocytes; Transferrin endocytosis and recycling; Insulin receptor recycling	18
Q8K4Z3	NAD(P)H-hydrate epimerase OS=Mus musculus OX=10090 GN=Naxe PE=1 SV=1	1	4	1	6	5	3	4	12	0.93156	0.188857	282	31	7.69	cell organization and biogenesis;metabolic process	cytosol;extracellular;mitochondrion;nucleus	catalytic activity;metal ion binding;nucleotide binding;protein binding	Pf03853	246703	ENSMUSG00000028070.7	Apoa1bp; Naxe	3			Nicotinamide salvaging	5
Q922J9	Fatty acyl-CoA reductase 1 OS=Mus musculus OX=10090 GN=Far1 PE=1 SV=1	2	3	1	6	4	4	4	12	0.93156	0.188857	515	59.4	9.19	metabolic process	membrane	catalytic activity	Pf01370, Pf03015, Pf07993	67420	ENSMUSG00000030759.16	Far1	7	Peroxisome		Wax biosynthesis	4
D3Z7P3-2	Isoform 2 of Glutaminase kidney isoform, mitochondrial OS=Mus musculus OX=10090 GN=Gls	0.5	0.5	0.5	1.5	4	0.5	0.5	5	1.66853	0.189277	603	66	8.12	cell communication;cell organization and biogenesis;metabolic process;regulation of biological process;response to stimulus	cytoplasm;mitochondrion;organelle lumen	catalytic activity;protein binding	Pf04960	14660	ENSMUSG00000026103.14	Gls	1				0
P30677	Guanine nucleotide-binding protein subunit alpha-14 OS=Mus musculus OX=10090 GN=Gna14 PE=1 SV=2	0.5	0.5	0.5	1.5	0.5	4	0.5	5	1.66853	0.189277	355	41.5	6.3	regulation of biological process;response to stimulus		catalytic activity;metal ion binding;nucleotide binding;protein binding;signal transducer activity	Pf00025, Pf00503	14675	ENSMUSG00000024697.3	Gna14	19	Chagas disease (American trypanosomiasis); Calcium signaling pathway; Amoebiasis	G Protein Signaling Pathways	Platelet sensitization by LDL; ADP signalling through P2Y purinoceptor 1; Fatty Acids bound to GPR40 (FFAR1) regulate insulin secretion; Acetylcholine regulates insulin secretion; Thrombin signalling through proteinase activated receptors (PARs); Gastrin-CREB signalling pathway via PKC and MAPK; Thromboxane signalling through TP receptor	23
P50446	Keratin, type II cytoskeletal 6A OS=Mus musculus OX=10090 GN=Krt6a PE=1 SV=3	0.5	0.5	0.5	1.5	0.5	4	0.5	5	1.66853	0.189277	553	59.3	7.94	cell organization and biogenesis;defense response;metabolic process;regulation of biological process;response to stimulus		catalytic activity;motor activity;structural molecule activity	Pf00038, Pf01576, Pf04111, Pf05957, Pf12128, Pf13166	16687	ENSMUSG00000058354.6	Krt6a	15			Formation of the cornified envelope	3
Q8K386	Ras-related protein Rab-15 OS=Mus musculus OX=10090 GN=Rab15 PE=1 SV=1	0.5	0.5	0.5	1.5	0.5	4	0.5	5	1.66853	0.189277	212	24.3	5.71	regulation of biological process;response to stimulus;transport	membrane	catalytic activity;nucleotide binding;protein binding	Pf00025, Pf00071, Pf01926, Pf04670, Pf08477, Pf13212	104886		Rab15	12				0
Q78IK4	MICOS complex subunit Mic27 OS=Mus musculus OX=10090 GN=Apool PE=1 SV=1	0.5	0.5	0.5	1.5	2	1	2	5	1.66853	0.189277	265	29.2	9.31	cell organization and biogenesis	membrane;mitochondrion		Pf09769	68117	ENSMUSG00000025525.12	Apool	X			Platelet degranulation	4
P70188	Kinesin-associated protein 3 OS=Mus musculus OX=10090 GN=Kifap3 PE=1 SV=1	0.5	0.5	0.5	1.5	1	2	2	5	1.66853	0.189277	793	91.2	5.11	regulation of biological process	chromosome;cytoskeleton;cytosol;endoplasmic reticulum;Golgi	protein binding	Pf05804	16579	ENSMUSG00000026585.13	Kifap3	1			MHC class II antigen presentation; COPI-dependent Golgi-to-ER retrograde traffic; Intraflagellar transport; Kinesins	14
P97450	ATP synthase-coupling factor 6, mitochondrial OS=Mus musculus OX=10090 GN=Atp5pf PE=1 SV=1	4	5	2	11	2	3	1	6	-0.942909	0.189916	108	12.5	9.36	metabolic process;transport	membrane;mitochondrion	catalytic activity;transporter activity	Pf05511	11957	ENSMUSG00000022890.13	Atp5j	16	Metabolic pathways; Huntington's disease; Oxidative phosphorylation; Parkinson's disease; Alzheimer's disease	Oxidative phosphorylation; Electron Transport Chain	Cristae formation; Formation of ATP by chemiosmotic coupling	14
Q3UM45	Protein phosphatase 1 regulatory subunit 7 OS=Mus musculus OX=10090 GN=Ppp1r7 PE=1 SV=2	2	6	3	11	2	1	3	6	-0.942909	0.189916	361	41.3	4.92	regulation of biological process	chromosome;nucleus	protein binding	Pf12799, Pf13855, Pf14580	66385	ENSMUSG00000026275.13	Ppp1r7	1				0
Q9ESX5	H/ACA ribonucleoprotein complex subunit DKC1 OS=Mus musculus OX=10090 GN=Dkc1 PE=1 SV=4	9	7	6	22	12	13	8	33	0.516522	0.190965	509	57.4	9.28	cell organization and biogenesis;metabolic process;regulation of biological process	nucleus	catalytic activity;protein binding;RNA binding	Pf01472, Pf01509, Pf08068	245474	ENSMUSG00000031403.14	Dkc1	X	Ribosome biogenesis in eukaryotes		Telomere Extension By Telomerase	6
Q8BJW6	Eukaryotic translation initiation factor 2A OS=Mus musculus OX=10090 GN=Eif2a PE=1 SV=2	1	2	1	4	4	3	2	9	1.10148	0.19305	581	64.4	8.91	cell organization and biogenesis;metabolic process;regulation of biological process;response to stimulus	cytoplasm	protein binding;RNA binding	Pf08662	229317	ENSMUSG00000027810.14	Eif2a	3		IL-6 signaling Pathway		1
Q8K019	Bcl-2-associated transcription factor 1 OS=Mus musculus OX=10090 GN=Bclaf1 PE=1 SV=2	1	1	2	4	4	2	3	9	1.10148	0.19305	919	105.9	9.99	cell death;metabolic process;regulation of biological process;response to stimulus	cytoplasm;nucleus	DNA binding;protein binding;RNA binding	Pf15440	72567	ENSMUSG00000037608.16	Bclaf1	10		mRNA processing		1
Q9CPW4	Actin-related protein 2/3 complex subunit 5 OS=Mus musculus OX=10090 GN=Arpc5 PE=1 SV=3	1	2	1	4	2	4	3	9	1.10148	0.19305	151	16.3	5.67	cell organization and biogenesis;cellular component movement;regulation of biological process	cytoplasm;cytoskeleton;endosome	protein binding;structural molecule activity	Pf04699	67771	ENSMUSG00000008475.13	Arpc5	1	Endocytosis; Regulation of actin cytoskeleton; Salmonella infection; Fc gamma R-mediated phagocytosis; Bacterial invasion of epithelial cells	Regulation of Actin Cytoskeleton	RHO GTPases Activate WASPs and WAVEs; Neutrophil degranulation; Clathrin-mediated endocytosis; EPHB-mediated forward signaling; Regulation of actin dynamics for phagocytic cup formation	22
Q91XV3	Brain acid soluble protein 1 OS=Mus musculus OX=10090 GN=Basp1 PE=1 SV=3	0.5	3	0.5	4	3	2	4	9	1.10148	0.19305	226	22.1	4.51	cell differentiation;regulation of biological process	cytoplasm;membrane;nucleus	DNA binding;protein binding		70350	ENSMUSG00000045763.7	Basp1	15				0
Q9Z2Q2	Lysine-rich nucleolar protein 1 OS=Mus musculus OX=10090 GN=Knop1 PE=1 SV=2	2	1	1	4	2	3	4	9	1.10148	0.19305	478	53.8	9.8		nucleus	RNA binding	Pf15477	66356		2310008H09Rik; Knop1	7				0
Q62470	Integrin alpha-3 OS=Mus musculus OX=10090 GN=Itga3 PE=1 SV=1	11	9	9	29	8	7	6	21	-0.534104	0.193797	1053	116.7	6.57	cell differentiation;cell organization and biogenesis;cellular component movement;regulation of biological process;response to stimulus	cell surface;membrane	protein binding	Pf01839, Pf08441, Pf13517	16400	ENSMUSG00000001507.16	Itga3	11	Hypertrophic cardiomyopathy (HCM); Regulation of actin cytoskeleton; Arrhythmogenic right ventricular cardiomyopathy (ARVC); Focal adhesion; Small cell lung cancer; Dilated cardiomyopathy; Pathways in cancer; ECM-receptor interaction; PI3K-Akt signaling pathway; Hematopoietic cell lineage	Primary Focal Segmental Glomerulosclerosis FSGS; Focal Adhesion-PI3K-Akt-mTOR-signaling pathway; Integrin-mediated Cell Adhesion; Focal Adhesion	MET activates PTK2 signaling; Laminin interactions; Basigin interactions; Integrin cell surface interactions	25
Q9R1P4	Proteasome subunit alpha type-1 OS=Mus musculus OX=10090 GN=Psma1 PE=1 SV=1	10	11	8	29	6	9	6	21	-0.534104	0.193797	263	29.5	6.46	metabolic process;regulation of biological process	cytoplasm;cytosol;nucleus;proteasome	catalytic activity;protein binding	Pf00227, Pf10584	26440	ENSMUSG00000030751.18	Psma1	7	Proteasome	Proteasome Degradation	The role of GTSE1 in G2/M progression after G2 checkpoint; CDT1 association with the CDC6:ORC:origin complex; Ubiquitin Mediated Degradation of Phosphorylated Cdc25A; RUNX1 regulates transcription of genes involved in differentiation of HSCs; Degradation of beta-catenin by the destruction complex; Autodegradation of the E3 ubiquitin ligase COP1; UCH proteinases; MAPK6/MAPK4 signaling; SCF-beta-Tr…	127
P97447	Four and a half LIM domains protein 1 OS=Mus musculus OX=10090 GN=Fhl1 PE=1 SV=3	5	4	7	16	4	1	5	10	-0.746512	0.194292	280	31.9	8.37	cell differentiation;development;regulation of biological process	cytoplasm;cytosol;membrane;nucleus	metal ion binding;protein binding	Pf00412	14199	ENSMUSG00000023092.16	Fhl1	X	Jak-STAT signaling pathway	Delta-Notch Signaling Pathway		2
Q6NZC7	SEC23-interacting protein OS=Mus musculus OX=10090 GN=Sec23ip PE=1 SV=2	5	5	5	15	10	6	8	24	0.609632	0.195867	998	110.7	5.94	cell organization and biogenesis;transport	endoplasmic reticulum;Golgi;membrane	catalytic activity;metal ion binding;protein binding;RNA binding	Pf00536, Pf02862, Pf07647, Pf09770, Pf15279	207352		Sec23ip	7				0
Q9CY18	Sorting nexin-7 OS=Mus musculus OX=10090 GN=Snx7 PE=1 SV=1	1	3	0.5	4.5	0.5	0.5	0.5	1.5	-1.6534	0.199423	387	45	5.07	cell organization and biogenesis;transport	endosome;membrane	protein binding	Pf00787, Pf13166	76561	ENSMUSG00000028007.13	Snx7	3				0
P70335	Rho-associated protein kinase 1 OS=Mus musculus OX=10090 GN=Rock1 PE=1 SV=1	0.5	2	2	4.5	0.5	0.5	0.5	1.5	-1.6534	0.199423	1354	158.1	5.86	cell death;cell organization and biogenesis;cellular component movement;metabolic process;regulation of biological process;response to stimulus;transport	cytoplasm;cytoskeleton;Golgi;membrane	catalytic activity;metal ion binding;motor activity;nucleotide binding;protein binding	Pf00069, Pf00130, Pf00169, Pf00261, Pf00433, Pf00529, Pf01576, Pf02463, Pf04111, Pf04156, Pf05483, Pf05557, Pf05622, Pf06120, Pf06160, Pf06785, Pf07714, Pf07888, Pf08912, Pf09726, Pf09789, Pf10168, Pf10174, Pf10186, Pf12128, Pf12795, Pf13514, Pf14531, Pf14915, Pf15619	19877	ENSMUSG00000024290.8	Rock1	18	Oxytocin signaling pathway; Leukocyte transendothelial migration; Regulation of actin cytoskeleton; MicroRNAs in cancer; Focal adhesion; Chemokine signaling pathway; Platelet activation; Axon guidance; Sphingolipid signaling pathway; Proteoglycans in cancer; Salmonella infection; cGMP-PKG signaling pathway; TGF-beta signaling pathway; Pathways in cancer; cAMP signaling pathway; Vascular smooth mu…	MicroRNAs in Cardiomyocyte Hypertrophy; PluriNetWork; Chemokine signaling pathway; G13 Signaling Pathway; Regulation of Actin Cytoskeleton; Integrin-mediated Cell Adhesion; Focal Adhesion	Apoptotic cleavage of cellular proteins; RHO GTPases Activate ROCKs; G alpha (12/13) signalling events; VEGFA-VEGFR2 Pathway; Neutrophil degranulation; EPHB-mediated forward signaling; Sema4D induced cell migration and growth-cone collapse	47
Q9JIF0	Protein arginine N-methyltransferase 1 OS=Mus musculus OX=10090 GN=Prmt1 PE=1 SV=1	10	9	7	26	10	0.5	8	18.5	-0.559427	0.199542	371	42.4	5.43	cell organization and biogenesis;metabolic process;regulation of biological process	cytoplasm;cytosol;membrane;nucleus	catalytic activity;DNA binding;nucleotide binding;protein binding;RNA binding	Pf05175, Pf06325, Pf08241, Pf12847, Pf13489, Pf13649, Pf13847	15469	ENSMUSG00000109324.1	Prmt1	7	FoxO signaling pathway; Glucagon signaling pathway	mRNA processing; Tryptophan metabolism	RUNX1 regulates genes involved in megakaryocyte differentiation and platelet function; RMTs methylate histone arginines	12
Q9Z0W3	Nuclear pore complex protein Nup160 OS=Mus musculus OX=10090 GN=Nup160 PE=1 SV=2	3	4	2	9	5	6	5	16	0.761635	0.199918	1402	158.1	5.52	transport	chromosome;nucleus	protein binding;transporter activity	Pf11715	59015	ENSMUSG00000051329.13	Nup160	2	RNA transport		Transcriptional regulation by small RNAs; SUMOylation of RNA binding proteins; snRNP Assembly; SUMOylation of chromatin organization proteins; Resolution of Sister Chromatid Cohesion; Amplification of signal from unattached kinetochores via a MAD2 inhibitory signal; Separation of Sister Chromatids; RHO GTPases Activate Formins; Nuclear Pore Complex (NPC) Disassembly; Regulation of Glucokinase by …	42
Q60854	Serpin B6 OS=Mus musculus OX=10090 GN=Serpinb6 PE=1 SV=1	18	17	15	50	13	17	10	40	-0.390368	0.200744	378	42.6	5.74	regulation of biological process;response to stimulus	cytoplasm;extracellular	enzyme regulator activity;protein binding	Pf00079	20719	ENSMUSG00000060147.15	Serpinb6a	13	Amoebiasis		Neutrophil degranulation	4
Q3TIX9	U4/U6.U5 tri-snRNP-associated protein 2 OS=Mus musculus OX=10090 GN=Usp39 PE=1 SV=2	5	9	5	19	11	9	9	29	0.541613	0.200745	564	65.1	8.9	cell division;cell organization and biogenesis;metabolic process	nucleus;spliceosomal complex	catalytic activity;metal ion binding	Pf00443, Pf02148	28035	ENSMUSG00000056305.4; ENSMUSG00000104250.2	Usp39	6; CHR_MG184_PATCH	Spliceosome		mRNA Splicing - Major Pathway	5
Q9QXX4	Calcium-binding mitochondrial carrier protein Aralar2 OS=Mus musculus OX=10090 GN=Slc25a13 PE=1 SV=1	7	7	9	23	12	10	12	34	0.495461	0.201144	676	74.4	8.6	metabolic process;response to stimulus;transport	membrane;mitochondrion	metal ion binding;transporter activity	Pf00153, Pf13499	50799	ENSMUSG00000015112.15	Slc25a13	6			Gluconeogenesis	4
Q9D6Z1	Nucleolar protein 56 OS=Mus musculus OX=10090 GN=Nop56 PE=1 SV=2	11	17	14	42	17	19	21	57	0.372132	0.20339	580	64.4	9.14	metabolic process	cytoplasm;membrane;nucleus	protein binding;RNA binding	Pf01798, Pf08060, Pf08156	67134	ENSMUSG00000027405.16	Nop56	2	Ribosome biogenesis in eukaryotes		Major pathway of rRNA processing in the nucleolus and cytosol	5
Q9ES00	Ubiquitin conjugation factor E4 B OS=Mus musculus OX=10090 GN=Ube4b PE=1 SV=3	1	2	3	6	1	1	0.5	2.5	-1.33147	0.204089	1173	133.2	6.07	cell organization and biogenesis;metabolic process;regulation of biological process;response to stimulus	cytoplasm;nucleus	catalytic activity;nucleotide binding;protein binding	Pf04564, Pf10408	63958	ENSMUSG00000028960.18	Ube4b	4	Ubiquitin mediated proteolysis; Protein processing in endoplasmic reticulum			2
Q9DBC7	cAMP-dependent protein kinase type I-alpha regulatory subunit OS=Mus musculus OX=10090 GN=Prkar1a PE=1 SV=3	1	3	2	6	1	0.5	1	2.5	-1.33147	0.204089	381	43.2	5.35	cell organization and biogenesis;cell proliferation;metabolic process;regulation of biological process	cytoplasm;membrane	enzyme regulator activity;nucleotide binding;protein binding	Pf00027, Pf02197	19084	ENSMUSG00000020612.16	Prkar1a	11	Insulin signaling pathway	G Protein Signaling Pathways; Myometrial Relaxation and Contraction Pathways; Calcium Regulation in the Cardiac Cell; EGFR1 Signaling Pathway	PKA activation; Signaling by GPCR; PKA activation in glucagon signalling; DARPP-32 events; Hedgehog 'off' state; Vasopressin regulates renal water homeostasis via Aquaporins; Factors involved in megakaryocyte development and platelet production	29
P28741	Kinesin-like protein KIF3A OS=Mus musculus OX=10090 GN=Kif3a PE=1 SV=2	0.5	1	1	2.5	3	0.5	3	6.5	1.31007	0.206753	701	80.1	6.54	cell organization and biogenesis;cell proliferation;cellular component movement;regulation of biological process;response to stimulus	cytoplasm;cytoskeleton;cytosol	catalytic activity;motor activity;nucleotide binding;protein binding	Pf00225, Pf03938	16568	ENSMUSG00000018395.19	Kif3a	11	Hedgehog signaling pathway	Endochondral Ossification; Insulin Signaling	Intraflagellar transport; Kinesins; COPI-dependent Golgi-to-ER retrograde traffic; MHC class II antigen presentation; Activation of SMO; Hedgehog 'off' state	22
P84228	Histone H3.2 OS=Mus musculus OX=10090 GN=H3c2 PE=1 SV=2	15	25	8	48	22	21	21	64	0.346597	0.207224	136	15.4	11.27	cell organization and biogenesis;regulation of biological process	chromosome;membrane;nucleus	DNA binding;protein binding	Pf00125	319149; 260423; 15077; 319154; 97114; 319148; 319151; 319150	ENSMUSG00000081058.5; ENSMUSG00000093769.4; ENSMUSG00000074403.2; ENSMUSG00000100210.1; ENSMUSG00000069273.2; ENSMUSG00000099583.1; ENSMUSG00000069310.3; ENSMUSG00000069267.2	Hist1h3d; Hist1h3f; Hist2h3c1; Hist2h3b; Hist2h3c2; Hist1h3c; Hist1h3e; Hist1h3b	13; 3	Transcriptional misregulation in cancer; Alcoholism; Systemic lupus erythematosus		RUNX1 regulates genes involved in megakaryocyte differentiation and platelet function; Transcriptional regulation by small RNAs; Interleukin-7 signaling; Activated PKN1 stimulates transcription of AR (androgen receptor) regulated genes KLK2 and KLK3; RUNX1 regulates transcription of genes involved in differentiation of HSCs; HATs acetylate histones; Oxidative Stress Induced Senescence; Meiotic Re…	48
P17742	Peptidyl-prolyl cis-trans isomerase A OS=Mus musculus OX=10090 GN=Ppia PE=1 SV=2	25	23	18	66	22	13	20	55	-0.331475	0.207229	164	18	7.9	cell differentiation;cell organization and biogenesis;metabolic process;regulation of biological process	cytoplasm;cytosol;extracellular;membrane;nucleus	catalytic activity;protein binding;RNA binding	Pf00160	268373	ENSMUSG00000071866.12	Ppia	11			Neutrophil degranulation; Basigin interactions	6
Q9Z1Q5	Chloride intracellular channel protein 1 OS=Mus musculus OX=10090 GN=Clic1 PE=1 SV=3	18	19	16	53	15	15	13	43	-0.370096	0.210084	241	27	5.17	metabolic process;regulation of biological process;transport	cytoplasm;membrane;mitochondrion;nucleus	catalytic activity;protein binding;transporter activity	Pf00043, Pf13409, Pf13410, Pf13417	114584	ENSMUSG00000007041.9	Clic1	17				0
Q61510	E3 ubiquitin/ISG15 ligase TRIM25 OS=Mus musculus OX=10090 GN=Trim25 PE=1 SV=2	3	5	4	12	3	3	1	7	-0.846048	0.211007	634	71.7	8.28	defense response;metabolic process;regulation of biological process;response to stimulus	cytoplasm;cytosol	catalytic activity;metal ion binding;protein binding;RNA binding	Pf00097, Pf00622, Pf13445, Pf13639, Pf13765, Pf13920, Pf13923, Pf14634, Pf15227	217069	ENSMUSG00000000275.16	Trim25	11	RIG-I-like receptor signaling pathway; Influenza A; NF-kappa B signaling pathway		Termination of translesion DNA synthesis	7
Q80UM3	N-alpha-acetyltransferase 15, NatA auxiliary subunit OS=Mus musculus OX=10090 GN=Naa15 PE=1 SV=1	3	4	5	12	4	1	2	7	-0.846048	0.211007	865	100.9	7.62	cell differentiation;development;metabolic process;regulation of biological process	cytoplasm;cytosol;membrane;nucleus	catalytic activity;protein binding;RNA binding	Pf12569, Pf13414	74838		Naa15	3				0
Q9DBE8	Alpha-1,3/1,6-mannosyltransferase ALG2 OS=Mus musculus OX=10090 GN=Alg2 PE=1 SV=2	0.5	2	1	3.5	3	2	3	8	1.1242	0.212432	415	47.4	7.97	metabolic process;response to stimulus	cytoplasm;membrane;nucleus	catalytic activity;protein binding	Pf00534, Pf13439, Pf13524, Pf13579, Pf13692	56737	ENSMUSG00000039740.6	Alg2	4	Metabolic pathways; N-Glycan biosynthesis		Biosynthesis of the N-glycan precursor (dolichol lipid-linked oligosaccharide, LLO) and transfer to a nascent protein	6
Q80U72	Protein scribble homolog OS=Mus musculus OX=10090 GN=Scrib PE=1 SV=2	7	8	5	20	11	7	12	30	0.516522	0.212444	1612	174	5.12	cell death;cell differentiation;cell organization and biogenesis;cell proliferation;cellular component movement;development;metabolic process;regulation of biological process;response to stimulus;transport	cytoplasm;cytosol;membrane	catalytic activity;protein binding	Pf00595, Pf12799, Pf13180, Pf13855, Pf14580	105782	ENSMUSG00000022568.16	Scrib	15	Hippo signaling pathway; Viral carcinogenesis			2
Q8R0W0	Epiplakin OS=Mus musculus OX=10090 GN=Eppk1 PE=1 SV=2	7	7	6	20	9	9	12	30	0.516522	0.212444	6548	724.2	6.07	cell organization and biogenesis;regulation of biological process;response to stimulus	cytoplasm;cytoskeleton;membrane	protein binding;RNA binding	Pf00681	223650		Eppk1	15		EGFR1 Signaling Pathway		1
Q9JKF1	Ras GTPase-activating-like protein IQGAP1 OS=Mus musculus OX=10090 GN=Iqgap1 PE=1 SV=2	58	63	50	171	68	66	70	204	0.186133	0.213051	1657	188.6	6.48	cell growth;regulation of biological process;response to stimulus	cytoplasm;cytoskeleton;membrane;nucleus	enzyme regulator activity;protein binding	Pf00307, Pf00616, Pf03836, Pf11016	29875	ENSMUSG00000030536.10	Iqgap1	7	Regulation of actin cytoskeleton; Adherens junction; Proteoglycans in cancer	G13 Signaling Pathway; Regulation of Actin Cytoskeleton	Nephrin family interactions; RHO GTPases activate IQGAPs; Neutrophil degranulation	14
Q8BKC5	Importin-5 OS=Mus musculus OX=10090 GN=Ipo5 PE=1 SV=3	30	30	27	87	27	24	24	75	-0.282565	0.21313	1097	123.5	4.93	regulation of biological process;response to stimulus;transport	cytoplasm;membrane;nucleus	protein binding;RNA binding;transporter activity	Pf02985, Pf12755, Pf13513, Pf13646	70572	ENSMUSG00000030662.9	Ipo5	14				0
P51855	Glutathione synthetase OS=Mus musculus OX=10090 GN=Gss PE=1 SV=1	3	3	2	8	2	1	1	4	-1.06844	0.216013	474	52.2	5.8	metabolic process;response to stimulus	cytosol	catalytic activity;metal ion binding;nucleotide binding;protein binding	Pf03199, Pf03917	14854	ENSMUSG00000027610.17	Gss	2	Glutathione metabolism; Metabolic pathways; Cysteine and methionine metabolism	Metapathway biotransformation; Glutathione metabolism; One carbon metabolism and related pathways; Glutathione and one carbon metabolism	Glutathione synthesis and recycling	12
Q6P8X1	Sorting nexin-6 OS=Mus musculus OX=10090 GN=Snx6 PE=1 SV=2	3	3	2	8	2	1	1	4	-1.06844	0.216013	406	46.6	6.16	cell organization and biogenesis;regulation of biological process;transport	cytoplasm;cytosol;endosome;membrane;nucleus;vacuole	protein binding	Pf00787, Pf03114, Pf09325	72183	ENSMUSG00000005656.9	Snx6	12	Endocytosis			1
P70290	55 kDa erythrocyte membrane protein OS=Mus musculus OX=10090 GN=Mpp1 PE=1 SV=1	2	3	3	8	1	2	1	4	-1.06844	0.216013	466	52.2	7.2	regulation of biological process	cytoskeleton;membrane	protein binding	Pf00018, Pf00595, Pf00625, Pf07653, Pf13180, Pf14604	17524	ENSMUSG00000031402.12	Mpp1	X				0
Q3TWW8	Serine/arginine-rich splicing factor 6 OS=Mus musculus OX=10090 GN=Srsf6 PE=1 SV=1	2	4	2	8	0.5	0.5	3	4	-1.06844	0.216013	339	39	11.46	cell organization and biogenesis;metabolic process;regulation of biological process;response to stimulus	nucleus	protein binding;RNA binding	Pf00076, Pf08777, Pf13893, Pf14259	67996	ENSMUSG00000016921.14	Srsf6	2	Herpes simplex infection; Spliceosome	mRNA processing	mRNA Splicing - Major Pathway; mRNA Splicing - Minor Pathway; mRNA 3'-end processing; Cleavage of Growing Transcript in the Termination Region ; Transport of Mature mRNA derived from an Intron-Containing Transcript	15
Q99JX3	Golgi reassembly-stacking protein 2 OS=Mus musculus OX=10090 GN=Gorasp2 PE=1 SV=3	1	4	2	7	5	4	4	13	0.824644	0.216484	451	47	4.79	cell organization and biogenesis	Golgi;membrane	protein binding	Pf04495	70231	ENSMUSG00000014959.12	Gorasp2	2			Golgi Cisternae Pericentriolar Stack Reorganization	5
O88796	Ribonuclease P protein subunit p30 OS=Mus musculus OX=10090 GN=Rpp30 PE=1 SV=1	1	5	1	7	4	5	4	13	0.824644	0.216484	268	29.5	9.06	metabolic process	nucleus	catalytic activity;RNA binding	Pf01876	54364	ENSMUSG00000024800.7	Rpp30	19	Ribosome biogenesis in eukaryotes; RNA transport			2
P16056	Hepatocyte growth factor receptor OS=Mus musculus OX=10090 GN=Met PE=1 SV=1	2	3	2	7	6	2	5	13	0.824644	0.216484	1379	153.5	7.05	cell communication;cell differentiation;cell organization and biogenesis;cell proliferation;cellular component movement;metabolic process;regulation of biological process;response to stimulus	cell surface;cytoplasm;membrane	catalytic activity;nucleotide binding;protein binding;receptor activity;signal transducer activity	Pf00069, Pf01403, Pf01437, Pf01833, Pf07714	17295		Met	6		Signaling of Hepatocyte Growth Factor Receptor; Focal Adhesion-PI3K-Akt-mTOR-signaling pathway; Alpha6-Beta4 Integrin Signaling Pathway; Focal Adhesion		4
Q9DCW4	Electron transfer flavoprotein subunit beta OS=Mus musculus OX=10090 GN=Etfb PE=1 SV=3	17	13	13	43	14	10	10	34	-0.407242	0.217169	255	27.6	8.1	metabolic process;transport	cytosol;mitochondrion;organelle lumen		Pf01012	110826	ENSMUSG00000004610.4	Etfb	7			Protein methylation; Respiratory electron transport	7
Q61033	Lamina-associated polypeptide 2, isoforms alpha/zeta OS=Mus musculus OX=10090 GN=Tmpo PE=1 SV=4	13	10	11	34	16	15	16	47	0.398686	0.21819	693	75.1	8.05	regulation of biological process	chromosome;membrane;nucleus	DNA binding;protein binding	Pf03020, Pf08198, Pf11560	21917	ENSMUSG00000019961.17	Tmpo	10				0
A2A432	Cullin-4B OS=Mus musculus OX=10090 GN=Cul4b PE=1 SV=1	5	7	0.5	12.5	4	0.5	3	7.5	-0.805406	0.220788	970	110.6	8.37	cell organization and biogenesis;metabolic process;regulation of biological process;response to stimulus	cytosol;nucleus	catalytic activity;DNA binding;protein binding	Pf00888, Pf10557	72584	ENSMUSG00000031095.15	Cul4b	X	Ubiquitin mediated proteolysis; Nucleotide excision repair		Dual incision in TC-NER; Recognition of DNA damage by PCNA-containing replication complex; Dual Incision in GG-NER; DNA Damage Recognition in GG-NER; Formation of Incision Complex in GG-NER; Neddylation; Formation of TC-NER Pre-Incision Complex; Gap-filling DNA repair synthesis and ligation in TC-NER	17
Q61194	Phosphatidylinositol 4-phosphate 3-kinase C2 domain-containing subunit alpha OS=Mus musculus OX=10090 GN=Pik3c2a PE=1 SV=2	3	4	3	10	8	3	6	17	0.697094	0.220851	1686	190.6	8.02	cell communication;cell organization and biogenesis;cellular component movement;metabolic process;regulation of biological process;response to stimulus;transport	cytoplasm;Golgi;membrane;nucleus	catalytic activity;nucleotide binding;protein binding	Pf00168, Pf00454, Pf00613, Pf00787, Pf00792, Pf00794, Pf04621	18704		Pik3c2a	7	Metabolic pathways; Inositol phosphate metabolism; Phosphatidylinositol signaling system	Focal Adhesion-PI3K-Akt-mTOR-signaling pathway; Regulation of Actin Cytoskeleton; Insulin Signaling		6
Q9QY76	Vesicle-associated membrane protein-associated protein B OS=Mus musculus OX=10090 GN=Vapb PE=1 SV=3	3	3	4	10	4	6	7	17	0.697094	0.220851	243	26.9	7.78	cell organization and biogenesis;cellular homeostasis;regulation of biological process;response to stimulus;transport	cytoplasm;endoplasmic reticulum;Golgi;membrane	protein binding	Pf00635	56491		Vapb	2				0
Q99LX0	Parkinson disease protein 7 homolog OS=Mus musculus OX=10090 GN=Park7 PE=1 SV=1	8	7	10	25	6	6	6	18	-0.542372	0.2212	189	20	6.77	cell communication;cell organization and biogenesis;cell proliferation;defense response;metabolic process;regulation of biological process;response to stimulus;transport	chromosome;cytoplasm;cytosol;endoplasmic reticulum;membrane;mitochondrion;nucleus;organelle lumen	antioxidant activity;catalytic activity;enzyme regulator activity;metal ion binding;protein binding;RNA binding	Pf01965, Pf13278	57320	ENSMUSG00000028964.14	Park7	4	Parkinson's disease	mRNA processing; Parkinsons Disease Pathway		3
Q6NZJ6	Eukaryotic translation initiation factor 4 gamma 1 OS=Mus musculus OX=10090 GN=Eif4g1 PE=1 SV=1	19	21	17	57	16	16	15	47	-0.346741	0.221416	1600	176	5.4	cell organization and biogenesis;defense response;metabolic process;regulation of biological process;response to stimulus	cytoplasm;membrane;nucleus	nucleotide binding;protein binding;RNA binding	Pf00566, Pf02020, Pf02847, Pf02854	208643	ENSMUSG00000045983.15	Eif4g1	16	Viral myocarditis; RNA transport	Translation Factors	L13a-mediated translational silencing of Ceruloplasmin expression; mTORC1-mediated signalling; Nonsense Mediated Decay (NMD) independent of the Exon Junction Complex (EJC); Nonsense Mediated Decay (NMD) enhanced by the Exon Junction Complex (EJC); Ribosomal scanning and start codon recognition; GTP hydrolysis and joining of the 60S ribosomal subunit; ISG15 antiviral mechanism; AUF1 (hnRNP D0) bin…	28
Q8CGZ0	Calcium homeostasis endoplasmic reticulum protein OS=Mus musculus OX=10090 GN=Cherp PE=1 SV=1	0.5	1	0.5	2	1	4	0.5	5.5	1.39099	0.224972	936	106.1	9.14	cellular homeostasis;metabolic process;regulation of biological process;transport	cytoplasm;endoplasmic reticulum;membrane	protein binding;RNA binding	Pf01585, Pf01805, Pf04818	27967		Cherp	8	Spliceosome			1
Q9CRD2	ER membrane protein complex subunit 2 OS=Mus musculus OX=10090 GN=Emc2 PE=1 SV=1	1	0.5	0.5	2	0.5	2	3	5.5	1.39099	0.224972	297	34.9	6.81	metabolic process	cytoplasm;endoplasmic reticulum;mitochondrion;nucleus	protein binding	Pf13414, Pf13432, Pf14559	66736	ENSMUSG00000022337.6	Emc2	15				0
Q9DCS3	Enoyl-[acyl-carrier-protein] reductase, mitochondrial OS=Mus musculus OX=10090 GN=Mecr PE=1 SV=2	0.5	1	0.5	2	0.5	2	3	5.5	1.39099	0.224972	373	40.3	9.07	metabolic process	cytosol;mitochondrion;nucleus	catalytic activity;protein binding	Pf00107, Pf08240	26922	ENSMUSG00000028910.12	Mecr	4	Fatty acid metabolism; Metabolic pathways; Fatty acid elongation	Fatty Acid Biosynthesis	Beta oxidation of decanoyl-CoA to octanoyl-CoA-CoA	10
Q9QUR6	Prolyl endopeptidase OS=Mus musculus OX=10090 GN=Prep PE=1 SV=1	15	13	7	35	9	9	9	27	-0.442836	0.228948	710	80.7	5.73	metabolic process	cytoplasm;cytosol;membrane;nucleus	catalytic activity	Pf00326, Pf02897	19072	ENSMUSG00000019849.11	Prep	10	Renin-angiotensin system			1
Q8R3Q6	Coiled-coil domain-containing protein 58 OS=Mus musculus OX=10090 GN=Ccdc58 PE=1 SV=1	2	1	2	5	5	3	2	10	0.93156	0.23034	144	16.7	8.16		mitochondrion		Pf09774	381045	ENSMUSG00000075229.10	Ccdc58	16				0
Q8BZA9	Fructose-2,6-bisphosphatase TIGAR OS=Mus musculus OX=10090 GN=Tigar PE=1 SV=1	1	2	2	5	4	4	2	10	0.93156	0.23034	269	29.2	8.18	cell death;metabolic process;regulation of biological process;response to stimulus	cytoplasm;cytosol;membrane;mitochondrion;nucleus	catalytic activity	Pf00300	319801	ENSMUSG00000038028.9	9630033F20Rik; Tigar	6	Fructose and mannose metabolism; Central carbon metabolism in cancer		TP53 Regulates Metabolic Genes	7
O35218	Cleavage and polyadenylation specificity factor subunit 2 OS=Mus musculus OX=10090 GN=Cpsf2 PE=1 SV=1	2	2	1	5	4	3	3	10	0.93156	0.23034	782	88.3	5.11	metabolic process	membrane;nucleus	RNA binding	Pf00753, Pf07521, Pf10996, Pf12706, Pf13299	51786	ENSMUSG00000041781.8	Cpsf2	12	mRNA surveillance pathway	mRNA processing	mRNA Splicing - Major Pathway; mRNA 3'-end processing; Processing of Intronless Pre-mRNAs; Cleavage of Growing Transcript in the Termination Region	13
Q810D6	Glutamate-rich WD repeat-containing protein 1 OS=Mus musculus OX=10090 GN=Grwd1 PE=1 SV=2	2	1	2	5	3	3	4	10	0.93156	0.23034	446	49.2	4.81	cell organization and biogenesis;metabolic process	chromosome;cytosol;nucleus	DNA binding;protein binding;RNA binding	Pf00400, Pf12265	101612	ENSMUSG00000053801.18	Grwd1	7				0
Q6PGC1	ATP-dependent RNA helicase DHX29 OS=Mus musculus OX=10090 GN=Dhx29 PE=1 SV=1	1	1	3	5	3	3	4	10	0.93156	0.23034	1365	153.9	7.94	metabolic process	cytoplasm;mitochondrion	catalytic activity;nucleotide binding;protein binding;RNA binding	Pf00270, Pf00271, Pf04408, Pf07717, Pf13191, Pf13401	218629	ENSMUSG00000042426.5	Dhx29	13				0
Q9CQY5	Magnesium transporter protein 1 OS=Mus musculus OX=10090 GN=Magt1 PE=1 SV=1	1	1	3	5	1	0.5	0.5	2	-1.39037	0.231317	335	37.9	9.76	metabolic process;transport	endoplasmic reticulum;membrane	catalytic activity;transporter activity	Pf04756	67075		Magt1	X				0
P97823	Acyl-protein thioesterase 1 OS=Mus musculus OX=10090 GN=Lypla1 PE=1 SV=1	2	1	2	5	0.5	1	0.5	2	-1.39037	0.231317	230	24.7	6.62	metabolic process;regulation of biological process	cytoplasm;cytosol;mitochondrion	catalytic activity	Pf00561, Pf02230, Pf03959, Pf07859, Pf12695, Pf12697	18777	ENSMUSG00000025903.14	Lypla1	1	Glycerophospholipid metabolism; Choline metabolism in cancer		eNOS activation	6
Q6A0A2	La-related protein 4B OS=Mus musculus OX=10090 GN=Larp4b PE=1 SV=2	1	3	1	5	0.5	0.5	1	2	-1.39037	0.231317	741	81.6	7.49	regulation of biological process	cytoplasm;cytosol;membrane;ribosome	RNA binding	Pf05383, Pf14259	217980	ENSMUSG00000033499.13	Larp4b	13				0
Q6PB93	Polypeptide N-acetylgalactosaminyltransferase 2 OS=Mus musculus OX=10090 GN=Galnt2 PE=1 SV=1	1	3	1	5	0.5	0.5	1	2	-1.39037	0.231317	570	64.5	8.53	metabolic process	extracellular;Golgi;membrane;organelle lumen	catalytic activity;metal ion binding	Pf00535, Pf00652	108148	ENSMUSG00000089704.9	Galnt2	8	Metabolic pathways; Mucin type O-glycan biosynthesis		O-linked glycosylation of mucins; COPI-independent Golgi-to-ER retrograde traffic	11
O08528	Hexokinase-2 OS=Mus musculus OX=10090 GN=Hk2 PE=1 SV=1	4	4	0.5	8.5	2	0.5	2	4.5	-0.985978	0.231992	917	102.5	6.11	cell organization and biogenesis;cellular homeostasis;metabolic process;regulation of biological process;response to stimulus;transport	cytosol;membrane;mitochondrion	catalytic activity;nucleotide binding;protein binding	Pf00349, Pf03727	15277	ENSMUSG00000000628.10	Hk2	6	Neomycin, kanamycin and gentamicin biosynthesis; Type II diabetes mellitus; Carbohydrate digestion and absorption; Insulin signaling pathway; Metabolic pathways; Amino sugar and nucleotide sugar metabolism; Starch and sucrose metabolism; Glycolysis / Gluconeogenesis; HIF-1 signaling pathway; Carbon metabolism; Fructose and mannose metabolism; Galactose metabolism; Central carbon metabolism in can…	Glycolysis and Gluconeogenesis	Glycolysis	18
P53810	Phosphatidylinositol transfer protein alpha isoform OS=Mus musculus OX=10090 GN=Pitpna PE=1 SV=2	6	7	6	19	5	4	4	13	-0.615928	0.232029	271	31.9	6.37	cell organization and biogenesis;transport	cytoplasm;cytosol	transporter activity	Pf02121	18738	ENSMUSG00000017781.17	Pitpna	11		EGFR1 Signaling Pathway		1
P32233	Developmentally-regulated GTP-binding protein 1 OS=Mus musculus OX=10090 GN=Drg1 PE=1 SV=1	6	6	7	19	5	4	4	13	-0.615928	0.232029	367	40.5	8.9		cytoplasm;cytosol;membrane	nucleotide binding;protein binding	Pf00009, Pf01926, Pf02421, Pf02824	13494	ENSMUSG00000020457.13	Drg1	11				0
P35550	rRNA 2'-O-methyltransferase fibrillarin OS=Mus musculus OX=10090 GN=Fbl PE=1 SV=2	10	14	12	36	16	14	19	49	0.376345	0.233363	327	34.3	10.24	cell differentiation;cell organization and biogenesis;metabolic process	chromosome;membrane;nucleus	catalytic activity;protein binding;RNA binding	Pf01135, Pf01269, Pf13847	14113; 102643269	ENSMUSG00000046865.7	LOC100044829; Fbl; LOC102643269	7; 3	Ribosome biogenesis in eukaryotes	TNF-alpha NF-kB Signaling Pathway; mRNA processing	Major pathway of rRNA processing in the nucleolus and cytosol	7
Q80WW9	DDRGK domain-containing protein 1 OS=Mus musculus OX=10090 GN=Ddrgk1 PE=1 SV=2	1	1	1	3	3	3	1	7	1.15395	0.233947	315	36	5.35	regulation of biological process;response to stimulus	endoplasmic reticulum;membrane	protein binding	Pf09756	77006	ENSMUSG00000068290.11	Ddrgk1	2				0
P57016	Ladinin-1 OS=Mus musculus OX=10090 GN=Lad1 PE=1 SV=1	1	1	1	3	3	2	2	7	1.15395	0.233947	528	58.8	9.73		extracellular	protein binding;structural molecule activity		16763	ENSMUSG00000041782.14	Lad1	1				0
Q3TC93	HCLS1-binding protein 3 OS=Mus musculus OX=10090 GN=Hs1bp3 PE=1 SV=2	1	1	1	3	2	3	2	7	1.15395	0.233947	395	43.7	4.98	cell differentiation;regulation of biological process;response to stimulus	endoplasmic reticulum;mitochondrion	protein binding	Pf00787	58240	ENSMUSG00000020605.9	Hs1bp3	12				0
Q8K2M0	39S ribosomal protein L38, mitochondrial OS=Mus musculus OX=10090 GN=Mrpl38 PE=1 SV=2	1	1	1	3	1	3	3	7	1.15395	0.233947	380	45	8.1		mitochondrion;ribosome		Pf01161	60441	ENSMUSG00000020775.13	Mrpl38	11			Mitochondrial translation termination; Mitochondrial translation elongation	5
Q60598	Src substrate cortactin OS=Mus musculus OX=10090 GN=Cttn PE=1 SV=2	11	6	10	27	9	7	4	20	-0.5014	0.236425	546	61.2	5.4	cell organization and biogenesis;cellular component movement;regulation of biological process;transport	cytoplasm;cytoskeleton;cytosol;Golgi;membrane	protein binding	Pf00018, Pf02218, Pf07653, Pf14604	13043	ENSMUSG00000031078.15	Cttn	7	Proteoglycans in cancer; Tight junction; Bacterial invasion of epithelial cells		Clathrin-mediated endocytosis	6
Q64514	Tripeptidyl-peptidase 2 OS=Mus musculus OX=10090 GN=Tpp2 PE=1 SV=3	8	8	0.5	16.5	0.5	0.5	10	11	-0.653403	0.240594	1262	139.8	6.58	metabolic process	cytoplasm;cytosol;nucleus	catalytic activity;protein binding	Pf00082, Pf12580, Pf13739	22019	ENSMUSG00000041763.14	Tpp2	1			Antigen processing: Ubiquitination & Proteasome degradation	4
Q9QZD8	Mitochondrial dicarboxylate carrier OS=Mus musculus OX=10090 GN=Slc25a10 PE=1 SV=2	2	3	3	8	6	5	3	14	0.738915	0.242686	287	31.7	9.32	transport	membrane;mitochondrion;nucleus	transporter activity	Pf00153	27376; 66838	ENSMUSG00000025792.9	Slc25a10; 0610009L18Rik	11	Proximal tubule bicarbonate reclamation		Organic anion transporters; Sulfide oxidation to sulfate; Gluconeogenesis	13
Q99MR6	Serrate RNA effector molecule homolog OS=Mus musculus OX=10090 GN=Srrt PE=1 SV=1	3	2	3	8	5	6	3	14	0.738915	0.242686	875	100.4	5.97	cell proliferation;metabolic process;regulation of biological process	cytoplasm;nucleus	DNA binding;protein binding;RNA binding	Pf04959, Pf12066	83701	ENSMUSG00000037364.11	Srrt	5			mRNA Splicing - Major Pathway; RNA polymerase II transcribes snRNA genes	7
Q3TKT4	Transcription activator BRG1 OS=Mus musculus OX=10090 GN=Smarca4 PE=1 SV=1	2	4	2	8	5	5	4	14	0.738915	0.242686	1613	181.3	8	cell differentiation;cell organization and biogenesis;metabolic process;regulation of biological process	membrane;nucleus	catalytic activity;DNA binding;nucleotide binding;protein binding	Pf00176, Pf00270, Pf00271, Pf00439, Pf07529, Pf07533, Pf08880, Pf11496, Pf14619	20586	ENSMUSG00000032187.16	Smarca4	9		PluriNetWork; TNF-alpha NF-kB Signaling Pathway	Interleukin-7 signaling; RMTs methylate histone arginines; Formation of the beta-catenin:TCF transactivating complex; RUNX1 interacts with co-factors whose precise effect on RUNX1 targets is not known	18
P56546	C-terminal-binding protein 2 OS=Mus musculus OX=10090 GN=Ctbp2 PE=1 SV=2	2	3	3	8	7	2	5	14	0.738915	0.242686	445	48.9	6.95	cell differentiation;metabolic process;regulation of biological process	cytosol;nucleus	catalytic activity;nucleotide binding;protein binding	Pf00389, Pf02826	13017	ENSMUSG00000030970.16	Ctbp2	7	Wnt signaling pathway; Notch signaling pathway; Pathways in cancer; Chronic myeloid leukemia	PluriNetWork; Notch Signaling Pathway; Wnt Signaling Pathway NetPath; Wnt Signaling Pathway and Pluripotency		8
Q9D939	Sulfotransferase 1C2 OS=Mus musculus OX=10090 GN=Sult1c2 PE=1 SV=1	2	4	2	8	5	4	5	14	0.738915	0.242686	296	34.9	7.83	metabolic process	vacuole	catalytic activity	Pf00685	69083	ENSMUSG00000023122.6	Sult1c2	17		Metapathway biotransformation	Cytosolic sulfonation of small molecules	5
Q9CZG3	COMM domain-containing protein 8 OS=Mus musculus OX=10090 GN=Commd8 PE=1 SV=1	0.5	0.5	0.5	1.5	3	1	0.5	4.5	1.51652	0.243217	183	20.8	5.59	metabolic process;regulation of biological process	cytoplasm;cytosol;nucleus		Pf07258	27784	ENSMUSG00000029213.11	Commd8	5				0
Q9D620	Rab11 family-interacting protein 1 OS=Mus musculus OX=10090 GN=Rab11fip1 PE=1 SV=2	0.5	0.5	0.5	1.5	2	0.5	2	4.5	1.51652	0.243217	645	70.6	9.47	regulation of biological process;transport	cytoplasm;cytosol;endosome;membrane	protein binding	Pf00168, Pf09457	75767	ENSMUSG00000031488.14	Rab11fip1	8	Endocytosis			1
Q8BPB5	EGF-containing fibulin-like extracellular matrix protein 1 OS=Mus musculus OX=10090 GN=Efemp1 PE=1 SV=1	0.5	0.5	0.5	1.5	0.5	2	2	4.5	1.51652	0.243217	493	54.9	5.14	metabolic process;regulation of biological process;response to stimulus	cell surface;cytoplasm;extracellular;membrane	catalytic activity;metal ion binding;protein binding;receptor activity;signal transducer activity	Pf06247, Pf07645, Pf12662, Pf12947, Pf14670	216616	ENSMUSG00000020467.15	Efemp1	11			Molecules associated with elastic fibres	3
P17439	Lysosomal acid glucosylceramidase OS=Mus musculus OX=10090 GN=Gba PE=1 SV=1	0.5	0.5	0.5	1.5	0.5	1	3	4.5	1.51652	0.243217	515	57.6	7.75	cell communication;metabolic process;regulation of biological process;response to stimulus	membrane;organelle lumen;vacuole	catalytic activity;protein binding	Pf02055	14466	ENSMUSG00000028048.11	Gba	3	Metabolic pathways; Lysosome; Sphingolipid metabolism; Other glycan degradation		Glycosphingolipid metabolism	8
Q8BTW3	Exosome complex component MTR3 OS=Mus musculus OX=10090 GN=Exosc6 PE=1 SV=1	0.5	0.5	0.5	1.5	0.5	1	3	4.5	1.51652	0.243217	273	28.4	6.11	metabolic process;regulation of biological process	cytoplasm;nucleus	RNA binding	Pf01138	72544	ENSMUSG00000109941.1	Exosc6	8	RNA degradation		Butyrate Response Factor 1 (BRF1) binds and destabilizes mRNA; mRNA decay by 3' to 5' exoribonuclease; Major pathway of rRNA processing in the nucleolus and cytosol; KSRP (KHSRP) binds and destabilizes mRNA	10
Q9D0E1	Heterogeneous nuclear ribonucleoprotein M OS=Mus musculus OX=10090 GN=Hnrnpm PE=1 SV=3	17	20	14	51	14	14	14	42	-0.348548	0.24512	729	77.6	8.63	metabolic process;regulation of biological process	cell surface;membrane;nucleus;spliceosomal complex	protein binding;RNA binding	Pf00076, Pf11532, Pf11608, Pf13893, Pf14259	76936	ENSMUSG00000059208.14	Hnrnpm	17	Spliceosome	mRNA processing	mRNA Splicing - Major Pathway; FGFR2 alternative splicing	11
P61255	60S ribosomal protein L26 OS=Mus musculus OX=10090 GN=Rpl26 PE=1 SV=1	3	3	3	9	2	2	1	5	-0.916437	0.246821	145	17.2	10.55	metabolic process;regulation of biological process;response to stimulus	cytoplasm;membrane;ribosome	protein binding;RNA binding;structural molecule activity	Pf00467	19941; 100034726	ENSMUSG00000060938.14	Rpl26; Gm15772	11; 5	Ribosome	Cytoplasmic Ribosomal Proteins; mRNA processing	L13a-mediated translational silencing of Ceruloplasmin expression; Nonsense Mediated Decay (NMD) independent of the Exon Junction Complex (EJC); Nonsense Mediated Decay (NMD) enhanced by the Exon Junction Complex (EJC); GTP hydrolysis and joining of the 60S ribosomal subunit; Formation of a pool of free 40S subunits; Major pathway of rRNA processing in the nucleolus and cytosol; SRP-dependent cot…	18
Q80YR5	Scaffold attachment factor B2 OS=Mus musculus OX=10090 GN=Safb2 PE=1 SV=2	6	1	2	9	2	1	2	5	-0.916437	0.246821	991	111.8	6.38	cell differentiation;metabolic process;regulation of biological process	cytoplasm;nucleus	DNA binding;protein binding;RNA binding	Pf00076, Pf02037, Pf13893, Pf14259	224902	ENSMUSG00000042625.16	Safb2	17		mRNA processing		1
Q9JKX6	ADP-sugar pyrophosphatase OS=Mus musculus OX=10090 GN=Nudt5 PE=1 SV=1	1	4	4	9	2	1	2	5	-0.916437	0.246821	218	24	5.48	cell organization and biogenesis;metabolic process	nucleus	catalytic activity;metal ion binding;protein binding;RNA binding	Pf00293	53893	ENSMUSG00000025817.12	Nudt5	2	Purine metabolism	Purine metabolism	Phosphate bond hydrolysis by NUDT proteins	7
Q8VDD5	Myosin-9 OS=Mus musculus OX=10090 GN=Myh9 PE=1 SV=4	119	132	112	363	112	119	118	349	-0.125183	0.246947	1960	226.2	5.66	cell differentiation;cell organization and biogenesis;cellular component movement;metabolic process;regulation of biological process;transport	cytoplasm;cytoskeleton;cytosol;extracellular;membrane;nucleus	catalytic activity;motor activity;nucleotide binding;protein binding;RNA binding;transporter activity	Pf00063, Pf01442, Pf01496, Pf01576, Pf01765, Pf02463, Pf02736, Pf03962, Pf04111, Pf04156, Pf05667, Pf05911, Pf06160, Pf06637, Pf07111, Pf07888, Pf08317, Pf09726, Pf09731, Pf10498, Pf11559, Pf11917, Pf12128, Pf13094, Pf13166	17886	ENSMUSG00000022443.16	Myh9	15	Regulation of actin cytoskeleton; Tight junction	Primary Focal Segmental Glomerulosclerosis FSGS	RHO GTPases activate PAKs	7
Q8BVQ5	Protein phosphatase methylesterase 1 OS=Mus musculus OX=10090 GN=Ppme1 PE=1 SV=5	3	2	2	7	2	0.5	1	3.5	-1.06844	0.247152	386	42.2	5.97	metabolic process;regulation of biological process		catalytic activity;enzyme regulator activity;protein binding	Pf00561, Pf07819, Pf12695, Pf12697	72590	ENSMUSG00000030718.9	Ppme1	7				0
Q9ESZ8	General transcription factor II-I OS=Mus musculus OX=10090 GN=Gtf2i PE=1 SV=3	1	4	2	7	0.5	1	2	3.5	-1.06844	0.247152	998	112.2	6.55	cellular homeostasis;metabolic process;regulation of biological process	cytoplasm;membrane;nucleus	DNA binding;protein binding	Pf02946	14886	ENSMUSG00000060261.15	Gtf2i	5	Herpes simplex infection; Basal transcription factors; cGMP-PKG signaling pathway	TNF-alpha NF-kB Signaling Pathway		4
Q06138	Calcium-binding protein 39 OS=Mus musculus OX=10090 GN=Cab39 PE=1 SV=2	6	4	4	14	5	2	2	9	-0.70587	0.247423	341	39.8	6.89	cell organization and biogenesis;metabolic process;regulation of biological process;response to stimulus	cytoplasm	catalytic activity;enzyme regulator activity;metal ion binding;protein binding	Pf08569	12283	ENSMUSG00000036707.16	Cab39	1	mTOR signaling pathway; AMPK signaling pathway	Endochondral Ossification; Focal Adhesion-PI3K-Akt-mTOR-signaling pathway	Neutrophil degranulation; Energy dependent regulation of mTOR by LKB1-AMPK	10
Q6PB44	Tyrosine-protein phosphatase non-receptor type 23 OS=Mus musculus OX=10090 GN=Ptpn23 PE=1 SV=2	4	7	3	14	3	2	4	9	-0.70587	0.247423	1692	185.1	6.8	cell organization and biogenesis;metabolic process;regulation of biological process;transport	cytoplasm;cytoskeleton;cytosol;endosome;nucleus	catalytic activity;protein binding	Pf00102, Pf03097, Pf13949	104831	ENSMUSG00000036057.11	Ptpn23	9				0
P80318	T-complex protein 1 subunit gamma OS=Mus musculus OX=10090 GN=Cct3 PE=1 SV=1	25	24	20	69	19	21	19	59	-0.294322	0.24911	545	60.6	6.7	cell organization and biogenesis;metabolic process;regulation of biological process;transport	cytoplasm;cytosol;membrane	nucleotide binding;protein binding;RNA binding	Pf00118	12462	ENSMUSG00000001416.13	Cct3	3			Cooperation of PDCL (PhLP1) and TRiC/CCT in G-protein beta folding; Association of TriC/CCT with target proteins during biosynthesis	5
Q3UYV9	Nuclear cap-binding protein subunit 1 OS=Mus musculus OX=10090 GN=Ncbp1 PE=1 SV=2	4	8	3	15	8	8	7	23	0.548231	0.24936	790	91.9	6.64	cell organization and biogenesis;metabolic process;regulation of biological process;transport	cytoplasm;cytosol;mitochondrion;nucleus	protein binding;RNA binding	Pf02854, Pf09088, Pf09090	433702	ENSMUSG00000028330.8	Ncbp1	4	mRNA surveillance pathway; Spliceosome; RNA transport		mRNA Capping; RNA Polymerase II Pre-transcription Events; Nonsense Mediated Decay (NMD) independent of the Exon Junction Complex (EJC); Nonsense Mediated Decay (NMD) enhanced by the Exon Junction Complex (EJC); Cleavage of Growing Transcript in the Termination Region ; Formation of RNA Pol II elongation complex ; mRNA Splicing - Major Pathway; snRNP Assembly; FGFR2 alternative splicing; mRNA Spli…	35
Q99K30	Epidermal growth factor receptor kinase substrate 8-like protein 2 OS=Mus musculus OX=10090 GN=Eps8l2 PE=1 SV=1	7	12	9	28	17	9	13	39	0.409607	0.250115	729	82.2	7.18	regulation of biological process;response to stimulus	cytoplasm;cytosol;membrane	protein binding	Pf00018, Pf00640, Pf07653, Pf08416, Pf14604	98845	ENSMUSG00000025504.13	Eps8l2	7				0
Q6ZQ38	Cullin-associated NEDD8-dissociated protein 1 OS=Mus musculus OX=10090 GN=Cand1 PE=1 SV=2	24	27	19	70	23	19	18	60	-0.290833	0.251061	1230	136.2	5.78	cell differentiation;cell organization and biogenesis;metabolic process;regulation of biological process	cytoplasm;cytosol;Golgi;membrane;nucleus	protein binding	Pf08623, Pf12755, Pf13513	71902	ENSMUSG00000020114.12	Cand1	10			Neddylation; Neutrophil degranulation; Iron uptake and transport	8
P35700	Peroxiredoxin-1 OS=Mus musculus OX=10090 GN=Prdx1 PE=1 SV=1	34	30	31	95	27	28	29	84	-0.245979	0.254375	199	22.2	8.12	cell proliferation;cellular homeostasis;defense response;metabolic process;regulation of biological process;response to stimulus	cytoplasm;cytosol;mitochondrion;nucleus;organelle lumen	antioxidant activity;catalytic activity;protein binding;RNA binding	Pf00578, Pf08534, Pf10417	18477	ENSMUSG00000028691.12	Prdx1	4	Peroxisome		Detoxification of Reactive Oxygen Species; TP53 Regulates Metabolic Genes	9
Q80XI3	Eukaryotic translation initiation factor 4 gamma 3 OS=Mus musculus OX=10090 GN=Eif4g3 PE=1 SV=2	0.5	3	1	4.5	3	3	3	9	0.93156	0.25515	1579	174.8	5.53	metabolic process;regulation of biological process		protein binding;RNA binding	Pf02020, Pf02847, Pf02854	230861		Eif4g3	4	Viral myocarditis; RNA transport	Translation Factors; mRNA processing		4
Q505F5	Leucine-rich repeat-containing protein 47 OS=Mus musculus OX=10090 GN=Lrrc47 PE=1 SV=1	1	3	0.5	4.5	2	3	4	9	0.93156	0.25515	581	63.6	8.1	metabolic process		catalytic activity;protein binding;RNA binding	Pf03483, Pf12799, Pf13855	72946	ENSMUSG00000029028.14	Lrrc47	4				0
Q9JMD0	BUB3-interacting and GLEBS motif-containing protein ZNF207 OS=Mus musculus OX=10090 GN=Znf207 PE=1 SV=1	0.5	1	1	2.5	2	2	2	6	1.19459	0.257774	495	52.8	9.1	cell division;cell organization and biogenesis;regulation of biological process	chromosome;cytoplasm;cytoskeleton;nucleus	metal ion binding;protein binding;RNA binding		22680	ENSMUSG00000017421.18	Zfp207	11				0
Q8BUK6	Protein Hook homolog 3 OS=Mus musculus OX=10090 GN=Hook3 PE=1 SV=2	1	1	0.5	2.5	1	3	2	6	1.19459	0.257774	718	83.2	5.19	cell organization and biogenesis;regulation of biological process;transport	cytoplasm;cytoskeleton;cytosol;Golgi	catalytic activity;motor activity;protein binding;transporter activity	Pf01496, Pf01576, Pf02463, Pf05622, Pf05667, Pf09787, Pf12128, Pf13166	320191	ENSMUSG00000037234.17	Hook3	8				0
Q8BI84	Transport and Golgi organization protein 1 homolog OS=Mus musculus OX=10090 GN=Mia3 PE=1 SV=2	0.5	1	1	2.5	2	1	3	6	1.19459	0.257774	1930	213.5	4.75	cell organization and biogenesis;cellular component movement;regulation of biological process;response to stimulus;transport	endoplasmic reticulum;membrane	protein binding;transporter activity	Pf02463, Pf05483, Pf05557, Pf05622, Pf06409, Pf07653, Pf10174, Pf11559, Pf13166, Pf13851	338366		Mia3	1				0
E9Q3L2	Phosphatidylinositol 4-kinase alpha OS=Mus musculus OX=10090 GN=Pi4ka PE=1 SV=2	1	0.5	1	2.5	1	2	3	6	1.19459	0.257774	2105	236.9	7.06	cell organization and biogenesis;metabolic process;regulation of biological process;response to stimulus	cytoplasm;membrane	catalytic activity;nucleotide binding;protein binding	Pf00454, Pf00613	224020		Pi4ka	16	Metabolic pathways; Inositol phosphate metabolism; Phosphatidylinositol signaling system			3
Q9Z0P5	Twinfilin-2 OS=Mus musculus OX=10090 GN=Twf2 PE=1 SV=1	0.5	1	4	5.5	1	1	0.5	2.5	-1.20594	0.259297	349	39.4	6.8	cell organization and biogenesis;development;regulation of biological process;response to stimulus	cytoplasm;cytoskeleton	nucleotide binding;protein binding;RNA binding	Pf00241	23999	ENSMUSG00000023277.12	Twf2	9				0
Q9D1M4	Eukaryotic translation elongation factor 1 epsilon-1 OS=Mus musculus OX=10090 GN=Eef1e1 PE=1 SV=1	2	3	0.5	5.5	1	0.5	1	2.5	-1.20594	0.259297	174	19.8	8.59	metabolic process;regulation of biological process	cytoplasm;cytosol;nucleus	catalytic activity;protein binding	Pf00043, Pf13410, Pf14497	66143	ENSMUSG00000001707.7	Eef1e1	13				0
Q60520	Paired amphipathic helix protein Sin3a OS=Mus musculus OX=10090 GN=Sin3a PE=1 SV=3	3	2	0.5	5.5	0.5	1	1	2.5	-1.20594	0.259297	1274	145	7.25	cell differentiation;cell organization and biogenesis;cellular homeostasis;metabolic process;regulation of biological process;response to stimulus	chromosome;nucleus	catalytic activity;DNA binding;protein binding;RNA binding	Pf02671, Pf08295	20466	ENSMUSG00000042557.14	Sin3a	9	Huntington's disease; Transcriptional misregulation in cancer; Thyroid hormone signaling pathway	Hedgehog Signaling Pathway; Estrogen signaling; PluriNetWork; Delta-Notch Signaling Pathway; EGFR1 Signaling Pathway	RUNX1 regulates genes involved in megakaryocyte differentiation and platelet function; Mus musculus biological processes; NoRC negatively regulates rRNA expression; Regulation of lipid metabolism by Peroxisome proliferator-activated receptor alpha (PPARalpha)	18
P61290	Proteasome activator complex subunit 3 OS=Mus musculus OX=10090 GN=Psme3 PE=1 SV=1	5	4	3	12	8	6	5	19	0.594525	0.260372	254	29.5	5.95	cell death;metabolic process;regulation of biological process	cytoplasm;cytosol;membrane;nucleus;proteasome	catalytic activity;enzyme regulator activity;protein binding	Pf02251, Pf02252	19192	ENSMUSG00000078652.9	Psme3	11	Proteasome; Hepatitis C; Antigen processing and presentation	Proteasome Degradation	The role of GTSE1 in G2/M progression after G2 checkpoint; CDT1 association with the CDC6:ORC:origin complex; Ubiquitin Mediated Degradation of Phosphorylated Cdc25A; RUNX1 regulates transcription of genes involved in differentiation of HSCs; Degradation of beta-catenin by the destruction complex; Autodegradation of the E3 ubiquitin ligase COP1; UCH proteinases; MAPK6/MAPK4 signaling; SCF-beta-Tr…	129
O35640	Annexin A8 OS=Mus musculus OX=10090 GN=Anxa8 PE=1 SV=2	16	12	14	42	11	10	13	34	-0.373295	0.260706	327	36.7	5.94	coagulation	cytosol;membrane	metal ion binding;protein binding	Pf00191	11752	ENSMUSG00000021950.15	Anxa8	14		Prostaglandin Synthesis and Regulation		1
Q922R8	Protein disulfide-isomerase A6 OS=Mus musculus OX=10090 GN=Pdia6 PE=1 SV=3	27	32	19	78	33	29	35	97	0.24607	0.261497	440	48.1	5.14	cellular homeostasis;metabolic process;regulation of biological process;response to stimulus;transport	cytosol;endoplasmic reticulum;membrane;organelle lumen	catalytic activity	Pf00085, Pf13098, Pf13848, Pf13899, Pf13905	71853		Pdia6	12	Protein processing in endoplasmic reticulum			1
Q9Z2V5	Histone deacetylase 6 OS=Mus musculus OX=10090 GN=Hdac6 PE=1 SV=3	3	0.5	0.5	4	0.5	0.5	0.5	1.5	-1.48348	0.26189	1149	125.7	5.78	cell growth;cell organization and biogenesis;metabolic process;regulation of biological process;response to stimulus;transport	cytoplasm;cytosol;membrane;nucleus	catalytic activity;DNA binding;metal ion binding;protein binding	Pf00850, Pf02148	15185	ENSMUSG00000031161.15	Hdac6	X	Alcoholism; Viral carcinogenesis	Estrogen signaling; TNF-alpha NF-kB Signaling Pathway	Cilium Assembly; HSF1 activation	10
Q5SQX6	Cytoplasmic FMR1-interacting protein 2 OS=Mus musculus OX=10090 GN=Cyfip2 PE=1 SV=2	3	0.5	0.5	4	0.5	0.5	0.5	1.5	-1.48348	0.26189	1253	145.6	7.05	cell death;cell growth;cell organization and biogenesis;metabolic process;regulation of biological process	cytoplasm;membrane;nucleus	protein binding	Pf05994, Pf07159	76884	ENSMUSG00000020340.16	Cyfip2	11	Regulation of actin cytoskeleton; RNA transport	Regulation of Actin Cytoskeleton	RHO GTPases Activate WASPs and WAVEs; VEGFA-VEGFR2 Pathway; Regulation of actin dynamics for phagocytic cup formation	14
P32883	GTPase KRas OS=Mus musculus OX=10090 GN=Kras PE=1 SV=1	0.5	3	0.5	4	0.5	0.5	0.5	1.5	-1.48348	0.26189	189	21.6	6.77	cell communication;cell differentiation;cell organization and biogenesis;regulation of biological process;response to stimulus	cytoplasm;membrane;mitochondrion	catalytic activity;nucleotide binding;protein binding	Pf00009, Pf00071, Pf02421, Pf08477	16653	ENSMUSG00000030265.14	Kras	6	Oxytocin signaling pathway; ErbB signaling pathway; FoxO signaling pathway; Acute myeloid leukemia; AGE-RAGE signaling pathway in diabetic complications; mTOR signaling pathway; Cholinergic synapse; T cell receptor signaling pathway; Phospholipase D signaling pathway; Regulation of actin cytoskeleton; MAPK signaling pathway; MicroRNAs in cancer; Progesterone-mediated oocyte maturation; Ras signal…	IL-5 Signaling Pathway; Chemokine signaling pathway; G Protein Signaling Pathways; MAPK Cascade; Focal Adhesion-PI3K-Akt-mTOR-signaling pathway; IL-3 Signaling Pathway; IL-2 Signaling Pathway; MAPK signaling pathway; Regulation of Actin Cytoskeleton; EGFR1 Signaling Pathway	NCAM signaling for neurite out-growth; MET activates RAS signaling; RUNX3 regulates p14-ARF; FRS-mediated FGFR3 signaling; SHC1 events in EGFR signaling; SHC-mediated cascade:FGFR3; Downstream signal transduction; RAF activation; Interleukin-20 family signaling; FRS-mediated FGFR2 signaling; PTK6 Regulates RHO GTPases, RAS GTPase and MAP kinases; EGFR Transactivation by Gastrin; SHC1 events in ER…	152
Q61496	ATP-dependent RNA helicase DDX4 OS=Mus musculus OX=10090 GN=Ddx4 PE=1 SV=2	0.5	3	0.5	4	0.5	0.5	0.5	1.5	-1.48348	0.26189	702	76.4	6.09	cell differentiation;cell organization and biogenesis;cellular component movement;development;metabolic process;regulation of biological process	cytoplasm;cytosol;nucleus	catalytic activity;nucleotide binding;protein binding	Pf00270, Pf00271	13206	ENSMUSG00000021758.13	Ddx4	13		mRNA processing		1
Q9DCV7	Keratin, type II cytoskeletal 7 OS=Mus musculus OX=10090 GN=Krt7 PE=1 SV=1	0.5	3	0.5	4	0.5	0.5	0.5	1.5	-1.48348	0.26189	457	50.7	5.87	cell organization and biogenesis;transport	cytoplasm;cytoskeleton;nucleus	catalytic activity;motor activity;protein binding;structural molecule activity	Pf00038, Pf01576, Pf06160, Pf07926, Pf08317, Pf11559, Pf12128, Pf12137, Pf13166, Pf13514	110310	ENSMUSG00000023039.16	Krt7	15		EGFR1 Signaling Pathway	Formation of the cornified envelope	4
Q8VED5	Keratin, type II cytoskeletal 79 OS=Mus musculus OX=10090 GN=Krt79 PE=1 SV=2	0.5	3	0.5	4	0.5	0.5	0.5	1.5	-1.48348	0.26189	531	57.5	7.69			catalytic activity;motor activity;protein binding;structural molecule activity	Pf00038, Pf01576, Pf13166	223917	ENSMUSG00000061397.7	Krt79	15			Formation of the cornified envelope	3
Q64261	Cyclin-dependent kinase 6 OS=Mus musculus OX=10090 GN=Cdk6 PE=1 SV=2	1	2	1	4	0.5	0.5	0.5	1.5	-1.48348	0.26189	326	37	6.62	cell differentiation;cell division;metabolic process;regulation of biological process;response to stimulus	cytoplasm;cytoskeleton;cytosol;nucleus	catalytic activity;nucleotide binding;protein binding	Pf00069, Pf07714	12571	ENSMUSG00000040274.11	Cdk6	5	p53 signaling pathway; MicroRNAs in cancer; Breast cancer; Melanoma; Small cell lung cancer; Hepatitis B; Non-small cell lung cancer; Cell cycle; Pathways in cancer; Pancreatic cancer; PI3K-Akt signaling pathway; Glioma; Viral carcinogenesis; Chronic myeloid leukemia; Measles	miRNA regulation of DNA Damage Response; G1 to S cell cycle control	Cyclin D associated events in G1; Regulation of RUNX1 Expression and Activity; Oxidative Stress Induced Senescence; Senescence-Associated Secretory Phenotype (SASP); Oncogene Induced Senescence	33
Q8BY71	Histone acetyltransferase type B catalytic subunit OS=Mus musculus OX=10090 GN=Hat1 PE=1 SV=1	1	2	1	4	0.5	0.5	0.5	1.5	-1.48348	0.26189	416	49.2	6.33	cell organization and biogenesis;metabolic process;regulation of biological process;response to stimulus	nucleus	catalytic activity;protein binding	Pf10394	107435	ENSMUSG00000027018.11	Hat1	2	Alcoholism	Histone modifications; EGFR1 Signaling Pathway	HATs acetylate histones	6
Q9D6U8	Protein FAM162A OS=Mus musculus OX=10090 GN=Fam162a PE=1 SV=1	1	1	2	4	0.5	0.5	0.5	1.5	-1.48348	0.26189	155	17.7	9.88	cell death;metabolic process;regulation of biological process;response to stimulus	cytosol;membrane;mitochondrion		Pf06388	70186	ENSMUSG00000003955.7	Fam162a	16				0
Q99JR8	SWI/SNF-related matrix-associated actin-dependent regulator of chromatin subfamily D member 2 OS=Mus musculus OX=10090 GN=Smarcd2 PE=1 SV=2	1	1	2	4	0.5	0.5	0.5	1.5	-1.48348	0.26189	531	59	9.64	cell organization and biogenesis;metabolic process;regulation of biological process	nucleus	DNA binding;protein binding	Pf02201	83796	ENSMUSG00000078619.10	Smarcd2	11			RMTs methylate histone arginines; RUNX1 interacts with co-factors whose precise effect on RUNX1 targets is not known	8
P83870	PHD finger-like domain-containing protein 5A OS=Mus musculus OX=10090 GN=Phf5a PE=1 SV=1	1	1	2	4	0.5	0.5	0.5	1.5	-1.48348	0.26189	110	12.4	8.41	metabolic process;regulation of biological process	nucleus;spliceosomal complex	DNA binding;metal ion binding;protein binding;RNA binding	Pf03660	68479	ENSMUSG00000061360.7	Phf5a	15	Spliceosome	mRNA processing	mRNA Splicing - Major Pathway	6
P21447	ATP-dependent translocase ABCB1 OS=Mus musculus OX=10090 GN=Abcb1a PE=1 SV=3	0.5	0.5	3	4	0.5	0.5	0.5	1.5	-1.48348	0.26189	1276	140.6	8.85	cell organization and biogenesis;cell proliferation;regulation of biological process;transport	cell surface;membrane	catalytic activity;nucleotide binding;transporter activity	Pf00005, Pf00664, Pf09818, Pf13558	18671	Abcb1a	5	ENSMUSG00000040584.8	ABC-family proteins mediated transport	MicroRNAs in cancer; ABC transporters; Bile secretion	Nuclear receptors in lipid metabolism and toxicity	6
Q08024-2	Isoform 2 of Core-binding factor subunit beta OS=Mus musculus OX=10090 GN=Cbfb	0.5	0.5	3	4	0.5	0.5	0.5	1.5	-1.48348	0.26189	182	21.5	6.8	cell differentiation;metabolic process;regulation of biological process	membrane;nucleus	DNA binding;protein binding	Pf02312	12400	Cbfb	8	ENSMUSG00000031885.14				0
P81117	Nucleobindin-2 OS=Mus musculus OX=10090 GN=Nucb2 PE=1 SV=2	7	6	7	20	10	10	9	29	0.467613	0.262704	420	50.3	5.15	cellular homeostasis;metabolic process;regulation of biological process	cytoplasm;endoplasmic reticulum;extracellular;Golgi;membrane;nucleus	DNA binding;metal ion binding;protein binding	Pf13499	53322	ENSMUSG00000030659.14	Nucb2	7				0
Q11136	Xaa-Pro dipeptidase OS=Mus musculus OX=10090 GN=Pepd PE=1 SV=3	11	6	5	22	7	4	5	16	-0.527872	0.262785	493	55	5.78	metabolic process		catalytic activity;metal ion binding	Pf00557, Pf05195	18624	ENSMUSG00000063931.14	Pepd	7				0
P51859	Hepatoma-derived growth factor OS=Mus musculus OX=10090 GN=Hdgf PE=1 SV=2	8	8	6	22	4	7	5	16	-0.527872	0.262785	237	26.3	4.83	metabolic process;regulation of biological process	cytoplasm;extracellular;nucleus	DNA binding;nucleotide binding;protein binding;RNA binding	Pf00855	15191	ENSMUSG00000004897.16	Hdgf	3				0
P14152	Malate dehydrogenase, cytoplasmic OS=Mus musculus OX=10090 GN=Mdh1 PE=1 SV=3	9	7	6	22	6	4	6	16	-0.527872	0.262785	334	36.5	6.58	metabolic process	cytoplasm;cytosol;mitochondrion	catalytic activity;nucleotide binding	Pf00056, Pf02866	17449	ENSMUSG00000020321.15	Mdh1	11	Pyruvate metabolism; Citrate cycle (TCA cycle); Metabolic pathways; Cysteine and methionine metabolism; Proximal tubule bicarbonate reclamation; Carbon metabolism; Glyoxylate and dicarboxylate metabolism	Glycolysis and Gluconeogenesis; TCA Cycle	Gluconeogenesis	13
P11352	Glutathione peroxidase 1 OS=Mus musculus OX=10090 GN=Gpx1 PE=1 SV=2	6	6	3	15	6	3	1	10	-0.653403	0.263187	201	22.3	7.21	cell death;cell differentiation;cell proliferation;cellular component movement;cellular homeostasis;metabolic process;regulation of biological process;response to stimulus	cytoplasm;cytosol;mitochondrion;nucleus	antioxidant activity;catalytic activity;protein binding	Pf00255	14775	ENSMUSG00000063856.7	Gpx1	9	Glutathione metabolism; Amyotrophic lateral sclerosis (ALS); Thyroid hormone synthesis; Huntington's disease; Arachidonic acid metabolism	Selenium metabolism/Selenoproteins; Metapathway biotransformation; Selenium Micronutrient Network; Folic Acid Network; Glutathione metabolism; One carbon metabolism and related pathways; TYROBP Causal Network; Oxidative Stress; Glutathione and one carbon metabolism	Synthesis of 12-eicosatetraenoic acid derivatives; Synthesis of 15-eicosatetraenoic acid derivatives; Purine catabolism; Detoxification of Reactive Oxygen Species	26
P16460	Argininosuccinate synthase OS=Mus musculus OX=10090 GN=Ass1 PE=1 SV=1	5	6	4	15	5	2	3	10	-0.653403	0.263187	412	46.6	8.22	metabolic process;regulation of biological process;response to stimulus	cytoplasm;cytosol;endoplasmic reticulum;membrane;mitochondrion;nucleus;vacuole	catalytic activity;nucleotide binding;protein binding;RNA binding	Pf00764, Pf03054, Pf06508	11898	ENSMUSG00000076441.9	Ass1	2	Metabolic pathways; Biosynthesis of amino acids; Alanine, aspartate and glutamate metabolism; Arginine biosynthesis	Alanine and aspartate metabolism	Urea cycle	9
Q62425	Cytochrome c oxidase subunit NDUFA4 OS=Mus musculus OX=10090 GN=Ndufa4 PE=1 SV=2	1	3	2	6	4	4	3	11	0.806029	0.26476	82	9.3	9.52	metabolic process;transport	membrane;mitochondrion	catalytic activity;protein binding;transporter activity	Pf06522	17992	ENSMUSG00000029632.7	Ndufa4	6	Metabolic pathways; Huntington's disease; Non-alcoholic fatty liver disease (NAFLD); Oxidative phosphorylation; Parkinson's disease; Alzheimer's disease	Oxidative phosphorylation; Electron Transport Chain		8
Q61490	CD166 antigen OS=Mus musculus OX=10090 GN=Alcam PE=1 SV=3	4	3	2	9	3	4	8	15	0.668525	0.267483	583	65.1	6.15	cell growth;cellular component movement;response to stimulus	membrane	protein binding	Pf07679, Pf08205, Pf13895, Pf13927	11658	ENSMUSG00000022636.13	Alcam	16	Cell adhesion molecules (CAMs)			1
Q3TW96	UDP-N-acetylhexosamine pyrophosphorylase-like protein 1 OS=Mus musculus OX=10090 GN=Uap1l1 PE=1 SV=1	15	14	15	44	11	13	12	36	-0.357947	0.268357	507	56.6	5.43	metabolic process	cytosol	catalytic activity	Pf01704, Pf12804	227620	ENSMUSG00000026956.15	Uap1l1	2	Metabolic pathways; Amino sugar and nucleotide sugar metabolism			2
Q9D8E6	60S ribosomal protein L4 OS=Mus musculus OX=10090 GN=Rpl4 PE=1 SV=3	25	21	20	66	29	27	27	83	0.262205	0.2698	419	47.1	11	metabolic process;regulation of biological process	cytoplasm;endoplasmic reticulum;membrane;nucleus;ribosome	protein binding;RNA binding;structural molecule activity	Pf00573, Pf14374	67891	ENSMUSG00000032399.8	Rpl4	9	Ribosome	Cytoplasmic Ribosomal Proteins; TNF-alpha NF-kB Signaling Pathway	L13a-mediated translational silencing of Ceruloplasmin expression; Nonsense Mediated Decay (NMD) independent of the Exon Junction Complex (EJC); Nonsense Mediated Decay (NMD) enhanced by the Exon Junction Complex (EJC); GTP hydrolysis and joining of the 60S ribosomal subunit; Formation of a pool of free 40S subunits; Major pathway of rRNA processing in the nucleolus and cytosol; SRP-dependent cot…	18
P97310	DNA replication licensing factor MCM2 OS=Mus musculus OX=10090 GN=Mcm2 PE=1 SV=3	15	19	13	47	18	21	22	61	0.307708	0.270894	904	102	5.72	cell death;cell organization and biogenesis;metabolic process;response to stimulus	chromosome;cytoplasm;cytoskeleton;cytosol;nucleus	catalytic activity;DNA binding;metal ion binding;nucleotide binding;protein binding	Pf00493, Pf01078, Pf07728, Pf12619, Pf14551	17216	ENSMUSG00000002870.8	Mcm2	6	DNA replication; Cell cycle	DNA Replication; G1 to S cell cycle control	Removal of licensing factors from origins; Activation of the pre-replicative complex; Assembly of the pre-replicative complex; Orc1 removal from chromatin; M/G1 Transition; Activation of ATR in response to replication stress; Regulation of DNA replication	22
Q8R050	Eukaryotic peptide chain release factor GTP-binding subunit ERF3A OS=Mus musculus OX=10090 GN=Gspt1 PE=1 SV=2	6	7	6	19	8	5	0.5	13.5	-0.56148	0.271214	636	68.6	5.21	cell organization and biogenesis;metabolic process	cytosol	catalytic activity;nucleotide binding;RNA binding	Pf00009, Pf03143, Pf03144, Pf07145	14852	ENSMUSG00000062203.14	Gspt1	16	mRNA surveillance pathway		Nonsense Mediated Decay (NMD) independent of the Exon Junction Complex (EJC); Nonsense Mediated Decay (NMD) enhanced by the Exon Junction Complex (EJC); Eukaryotic Translation Termination	8
Q64435	UDP-glucuronosyltransferase 1-6 OS=Mus musculus OX=10090 GN=Ugt1a6 PE=1 SV=1	6	7	6	19	0.5	7	6	13.5	-0.56148	0.271214	531	60.4	8.62	metabolic process	endoplasmic reticulum;membrane	catalytic activity;protein binding	Pf00201, Pf04101	94284	ENSMUSG00000090124.7; ENSMUSG00000054545.17	Ugt1a6a	1	Steroid hormone biosynthesis; Drug metabolism - cytochrome P450; Retinol metabolism; Metabolic pathways; Drug metabolism - other enzymes; Ascorbate and aldarate metabolism; Chemical carcinogenesis; Porphyrin and chlorophyll metabolism; Pentose and glucuronate interconversions; Metabolism of xenobiotics by cytochrome P450	Metapathway biotransformation; Estrogen metabolism; Irinotecan Pathway	Glucuronidation	17
Q8BM55	Transmembrane protein 214 OS=Mus musculus OX=10090 GN=Tmem214 PE=1 SV=1	8	8	7	23	6	6	5	17	-0.504539	0.271777	687	76.4	9.29	cell death	cytosol;endoplasmic reticulum;Golgi;membrane		Pf10151	68796	ENSMUSG00000038828.13	Tmem214	5				0
P23198	Chromobox protein homolog 3 OS=Mus musculus OX=10090 GN=Cbx3 PE=1 SV=2	7	7	9	23	6	6	5	17	-0.504539	0.271777	183	20.8	5.22	cell organization and biogenesis;metabolic process;regulation of biological process	chromosome;nucleus	DNA binding;protein binding	Pf00385, Pf01393	12417		Cbx3	6		Exercise-induced Circadian Regulation; Exercise-induced Circadian Regulation		2
P62717	60S ribosomal protein L18a OS=Mus musculus OX=10090 GN=Rpl18a PE=1 SV=1	4	3	3	10	1	3	2	6	-0.805406	0.273443	176	20.7	10.71	metabolic process;response to stimulus	membrane;ribosome	RNA binding;structural molecule activity	Pf01775	76808	ENSMUSG00000045128.9	Rpl18a	8	Ribosome	Cytoplasmic Ribosomal Proteins	L13a-mediated translational silencing of Ceruloplasmin expression; Nonsense Mediated Decay (NMD) independent of the Exon Junction Complex (EJC); Nonsense Mediated Decay (NMD) enhanced by the Exon Junction Complex (EJC); GTP hydrolysis and joining of the 60S ribosomal subunit; Formation of a pool of free 40S subunits; Major pathway of rRNA processing in the nucleolus and cytosol; SRP-dependent cot…	17
P13707	Glycerol-3-phosphate dehydrogenase [NAD(+)], cytoplasmic OS=Mus musculus OX=10090 GN=Gpd1 PE=1 SV=3	5	3	2	10	1	2	3	6	-0.805406	0.273443	349	37.5	7.17	metabolic process;regulation of biological process;response to stimulus;transport	cytoplasm;cytosol;mitochondrion	catalytic activity;nucleotide binding;protein binding	Pf01210, Pf07479	14555	ENSMUSG00000023019.12	Gpd1	15	Glycerophospholipid metabolism	Triacylglyceride Synthesis	Synthesis of PA	7
Q6ZQM8	UDP-glucuronosyltransferase 1A7 OS=Mus musculus OX=10090 GN=Ugt1a7 PE=1 SV=1	9	7	5	21	11	10	9	30	0.446133	0.275185	531	59.7	8.35	metabolic process	endoplasmic reticulum;membrane	catalytic activity	Pf00201, Pf04101	394432	ENSMUSG00000090124.7	Ugt1a7c	1	Steroid hormone biosynthesis; Drug metabolism - cytochrome P450; Retinol metabolism; Metabolic pathways; Drug metabolism - other enzymes; Ascorbate and aldarate metabolism; Chemical carcinogenesis; Porphyrin and chlorophyll metabolism; Pentose and glucuronate interconversions; Metabolism of xenobiotics by cytochrome P450		Glucuronidation	14
P67778	Prohibitin OS=Mus musculus OX=10090 GN=Phb PE=1 SV=1	15	14	13	42	18	20	17	55	0.320602	0.277175	272	29.8	5.76	cell differentiation;cell organization and biogenesis;metabolic process;regulation of biological process;response to stimulus	cell surface;cytoplasm;endosome;membrane;mitochondrion;nucleus	DNA binding;protein binding	Pf01145	18673	ENSMUSG00000038845.11	Phb	11			RAF activation; Interleukin-20 family signaling; Processing of SMDT1	12
Q9CYZ2	Tumor protein D54 OS=Mus musculus OX=10090 GN=Tpd52l2 PE=1 SV=1	4	6	6	16	4	3	4	11	-0.609009	0.277575	220	24	6.15		cytoplasm	protein binding;RNA binding	Pf04201	66314	ENSMUSG00000000827.18	Tpd52l2	2				0
Q3ULJ0	Glycerol-3-phosphate dehydrogenase 1-like protein OS=Mus musculus OX=10090 GN=Gpd1l PE=1 SV=2	5	4	4	13	6	8	6	20	0.553048	0.278979	351	38.2	6.77	metabolic process;regulation of biological process	cytoplasm;membrane	catalytic activity;nucleotide binding;protein binding	Pf01210, Pf07479	333433	ENSMUSG00000050627.13	Gpd1l	9	Glycerophospholipid metabolism		Synthesis of PA	6
Q91YE6	Importin-9 OS=Mus musculus OX=10090 GN=Ipo9 PE=1 SV=3	5	5	3	13	3	7	10	20	0.553048	0.278979	1041	116	4.81	regulation of biological process;transport	cytoplasm;cytosol;membrane;nucleus	protein binding;transporter activity	Pf03810	226432		Ipo9	1		PluriNetWork		1
Q921F2	TAR DNA-binding protein 43 OS=Mus musculus OX=10090 GN=Tardbp PE=1 SV=1	14	8	12	34	8	8	11	27	-0.401016	0.279349	414	44.5	6.7	cell organization and biogenesis;metabolic process;regulation of biological process;response to stimulus	cytoplasm;nucleus	DNA binding;protein binding;RNA binding	Pf00076, Pf13893, Pf14259	230908	ENSMUSG00000041459.15	Tardbp	4		mRNA processing		1
P13864	DNA (cytosine-5)-methyltransferase 1 OS=Mus musculus OX=10090 GN=Dnmt1 PE=1 SV=5	5	6	6	17	8	10	7	25	0.487953	0.27968	1620	183.1	7.74	cell organization and biogenesis;metabolic process;regulation of biological process;response to stimulus	cytoplasm;nucleus	catalytic activity;DNA binding;metal ion binding;nucleotide binding;protein binding;RNA binding	Pf00145, Pf01426, Pf02008, Pf06464, Pf12047	13433	ENSMUSG00000004099.16	Dnmt1	9	MicroRNAs in cancer; Metabolic pathways; Cysteine and methionine metabolism	PluriNetWork; One Carbon Metabolism; Glutathione and one carbon metabolism	Mus musculus biological processes; NoRC negatively regulates rRNA expression; PRC2 methylates histones and DNA	11
Q9R0N0	Galactokinase OS=Mus musculus OX=10090 GN=Galk1 PE=1 SV=2	6	7	4	17	9	8	8	25	0.487953	0.27968	392	42.3	5.26	metabolic process	cytoplasm;membrane	catalytic activity;nucleotide binding;protein binding	Pf08544, Pf10509	14635	ENSMUSG00000020766.4	Galk1	11	Metabolic pathways; Amino sugar and nucleotide sugar metabolism; Galactose metabolism		Galactose catabolism	6
P43247	DNA mismatch repair protein Msh2 OS=Mus musculus OX=10090 GN=Msh2 PE=1 SV=1	6	5	6	17	7	8	10	25	0.487953	0.27968	935	104.1	5.96	cell differentiation;cell organization and biogenesis;metabolic process;regulation of biological process;response to stimulus	membrane;nucleus	catalytic activity;DNA binding;metal ion binding;nucleotide binding;protein binding	Pf00488, Pf01624, Pf05188, Pf05190, Pf05192	17685	ENSMUSG00000024151.13	Msh2	17	Platinum drug resistance; Pathways in cancer; Colorectal cancer; Mismatch repair	Mismatch repair	Mismatch repair (MMR) directed by MSH2:MSH3 (MutSbeta); Mismatch repair (MMR) directed by MSH2:MSH6 (MutSalpha)	9
Q7M6Y3	Phosphatidylinositol-binding clathrin assembly protein OS=Mus musculus OX=10090 GN=Picalm PE=1 SV=1	5	8	4	17	7	5	13	25	0.487953	0.27968	660	71.5	7.91	cell organization and biogenesis;cell proliferation;development;metabolic process;regulation of biological process;response to stimulus;transport	cell surface;endosome;Golgi;membrane;nucleus	protein binding	Pf01417, Pf07651	233489	ENSMUSG00000039361.11	Picalm	7			Golgi Associated Vesicle Biogenesis; Cargo recognition for clathrin-mediated endocytosis	7
Q5XJY5	Coatomer subunit delta OS=Mus musculus OX=10090 GN=Arcn1 PE=1 SV=2	6	9	9	24	7	6	5	18	-0.483478	0.280224	511	57.2	6.21	response to stimulus;transport	cytoplasm;endoplasmic reticulum;Golgi;membrane	RNA binding	Pf00928	213827	ENSMUSG00000032096.16	Arcn1	9			COPI-mediated anterograde transport; COPI-dependent Golgi-to-ER retrograde traffic	11
P62331	ADP-ribosylation factor 6 OS=Mus musculus OX=10090 GN=Arf6 PE=1 SV=2	3	2	3	8	0.5	1	3	4.5	-0.898515	0.282779	175	20.1	8.95	cell death;cell differentiation;cell division;cell organization and biogenesis;regulation of biological process;response to stimulus;transport	cytoplasm;cytosol;endosome;Golgi;membrane	catalytic activity;nucleotide binding;protein binding;signal transducer activity	Pf00025, Pf00071, Pf00503, Pf04670, Pf08477, Pf09439	11845	ENSMUSG00000044147.7	Arf6	12	Endocytosis; Phospholipase D signaling pathway; Ras signaling pathway; Fc gamma R-mediated phagocytosis	Insulin Signaling	Clathrin-mediated endocytosis; MET receptor recycling; TBC/RABGAPs	14
Q01279	Epidermal growth factor receptor OS=Mus musculus OX=10090 GN=Egfr PE=1 SV=1	0.5	3	0.5	4	2	4	2	8	0.93156	0.283338	1210	134.8	6.86	cell organization and biogenesis;cell proliferation;cellular component movement;development;metabolic process;regulation of biological process;response to stimulus;transport	cell surface;cytoplasm;endoplasmic reticulum;endosome;Golgi;membrane;nucleus;organelle lumen	catalytic activity;enzyme regulator activity;nucleotide binding;protein binding;receptor activity;signal transducer activity	Pf00069, Pf00757, Pf01030, Pf07714, Pf14843	13649	ENSMUSG00000020122.16	Egfr	11	Oxytocin signaling pathway; ErbB signaling pathway; FoxO signaling pathway; Endocytosis; Phospholipase D signaling pathway; Regulation of actin cytoskeleton; MAPK signaling pathway; MicroRNAs in cancer; Ras signaling pathway; Focal adhesion; Endometrial cancer; Breast cancer; Melanoma; Non-small cell lung cancer; Adherens junction; Dorso-ventral axis formation; Proteoglycans in cancer; Rap1 signa…	ErbB signaling pathway; Delta-Notch Signaling Pathway; Focal Adhesion-PI3K-Akt-mTOR-signaling pathway; ESC Pluripotency Pathways; BMP Signaling Pathway in Eyelid Development; Alpha6-Beta4 Integrin Signaling Pathway; MAPK signaling pathway; Regulation of Actin Cytoskeleton; EGFR1 Signaling Pathway; Focal Adhesion	EGFR interacts with phospholipase C-gamma; Downregulation of ERBB2 signaling; GAB1 signalosome; Signaling by GPCR; EGFR downregulation; PI5P, PP2A and IER3 Regulate PI3K/AKT Signaling; ERBB2 Regulates Cell Motility; SHC1 events in EGFR signaling; Interleukin-20 family signaling; Signaling by ERBB4; EGFR Transactivation by Gastrin; PI3K events in ERBB2 signaling; RAF/MAP kinase cascade; PTK6 promo…	85
Q9EQI8	39S ribosomal protein L46, mitochondrial OS=Mus musculus OX=10090 GN=Mrpl46 PE=1 SV=1	1	2	1	4	3	2	3	8	0.93156	0.283338	283	32.1	7.4		mitochondrion;ribosome	catalytic activity;structural molecule activity	Pf11788	67308	ENSMUSG00000030612.6	Mrpl46	7			Mitochondrial translation termination; Mitochondrial translation elongation	5
P58742	Aladin OS=Mus musculus OX=10090 GN=Aaas PE=1 SV=1	1	1	2	4	3	2	3	8	0.93156	0.283338	546	59.4	6.87	response to stimulus;transport	cytosol;membrane;nucleus	protein binding	Pf00400	223921	ENSMUSG00000036678.7	Aaas	15	RNA transport		Transcriptional regulation by small RNAs; SUMOylation of RNA binding proteins; snRNP Assembly; SUMOylation of chromatin organization proteins; Nuclear Pore Complex (NPC) Disassembly; Regulation of Glucokinase by Glucokinase Regulatory Protein; Transport of Mature mRNA derived from an Intron-Containing Transcript; SUMOylation of DNA damage response and repair proteins; SUMOylation of DNA replicati…	29
Q9QYR9	Acyl-coenzyme A thioesterase 2, mitochondrial OS=Mus musculus OX=10090 GN=Acot2 PE=1 SV=2	1	2	1	4	2	3	3	8	0.93156	0.283338	453	49.6	7.36	metabolic process;response to stimulus	mitochondrion;organelle lumen	catalytic activity;protein binding	Pf01738, Pf04775, Pf08840	171210	ENSMUSG00000021226.7	Acot2	12	Ovarian steroidogenesis; Metabolic pathways; Fatty acid elongation; Biosynthesis of unsaturated fatty acids		Mitochondrial Fatty Acid Beta-Oxidation	8
Q3UMR5	Calcium uniporter protein, mitochondrial OS=Mus musculus OX=10090 GN=Mcu PE=1 SV=2	1	2	1	4	2	3	3	8	0.93156	0.283338	350	39.7	8.56	cell organization and biogenesis;cellular homeostasis;regulation of biological process;response to stimulus;transport	membrane;mitochondrion	protein binding;transporter activity	Pf04678	215999	ENSMUSG00000009647.13	Ccdc109a; Mcu	10	NOD-like receptor signaling pathway; Calcium signaling pathway		Processing of SMDT1	5
Q9CW46	Ribonucleoprotein PTB-binding 1 OS=Mus musculus OX=10090 GN=Raver1 PE=1 SV=2	1	1	2	4	2	3	3	8	0.93156	0.283338	748	79.3	8.72	metabolic process	cytoplasm;nucleus	RNA binding	Pf00076, Pf13893, Pf14259	71766; 100568458	ENSMUSG00000010205.11; ENSMUSG00000111497.1	Raver1; Raver1-fdx1l; Gm38431	9		mRNA processing		1
P56394	Cytochrome c oxidase copper chaperone OS=Mus musculus OX=10090 GN=Cox17 PE=1 SV=2	1	0.5	0.5	2	2	2	1	5	1.25349	0.283967	63	6.8	7.69	cell organization and biogenesis;regulation of biological process;transport	cytoplasm;mitochondrion	enzyme regulator activity;metal ion binding	Pf05051	12856	ENSMUSG00000095464.1; ENSMUSG00000046516.10	Cox17	16	Metabolic pathways; Oxidative phosphorylation	Electron Transport Chain		3
Q8BGA5	KRR1 small subunit processome component homolog OS=Mus musculus OX=10090 GN=Krr1 PE=2 SV=1	0.5	0.5	1	2	2	2	1	5	1.25349	0.283967	380	43.5	9.79	metabolic process	cytoplasm;membrane;nucleus	RNA binding	Pf00013	52705	Krr1	10	ENSMUSG00000063334.16	Major pathway of rRNA processing in the nucleolus and cytosol			4
Q8CG71	Prolyl 3-hydroxylase 2 OS=Mus musculus OX=10090 GN=P3h2 PE=1 SV=1	0.5	0.5	1	2	2	2	1	5	1.25349	0.283967	703	80.1	5.85	metabolic process;regulation of biological process	endoplasmic reticulum;Golgi	catalytic activity;metal ion binding;protein binding	Pf09859, Pf13640, Pf13661, Pf14853	210530	Leprel1; P3h2	16	ENSMUSG00000038168.5	Collagen biosynthesis and modifying enzymes			3
Q8CEC0	Nuclear pore complex protein Nup88 OS=Mus musculus OX=10090 GN=Nup88 PE=1 SV=1	1	0.5	0.5	2	2	1	2	5	1.25349	0.283967	753	84.9	6.27	transport	nucleus	protein binding;transporter activity	Pf10168	19069	ENSMUSG00000040667.11	Nup88	11	RNA transport		Transcriptional regulation by small RNAs; SUMOylation of RNA binding proteins; snRNP Assembly; SUMOylation of chromatin organization proteins; Nuclear Pore Complex (NPC) Disassembly; Regulation of Glucokinase by Glucokinase Regulatory Protein; Transport of Mature mRNA derived from an Intron-Containing Transcript; SUMOylation of DNA damage response and repair proteins; SUMOylation of DNA replicati…	29
Q9ERG0	LIM domain and actin-binding protein 1 OS=Mus musculus OX=10090 GN=Lima1 PE=1 SV=3	0.5	0.5	1	2	2	1	2	5	1.25349	0.283967	753	84	6.6	cell organization and biogenesis;regulation of biological process	cytoplasm;cytoskeleton	metal ion binding;protein binding	Pf00412	65970	Lima1	15	ENSMUSG00000023022.13				0
Q62018	RNA polymerase-associated protein CTR9 homolog OS=Mus musculus OX=10090 GN=Ctr9 PE=1 SV=2	0.5	0.5	1	2	2	1	2	5	1.25349	0.283967	1173	133.3	6.49	cell differentiation;cell organization and biogenesis;metabolic process;regulation of biological process;response to stimulus	nucleus	protein binding	Pf08424, Pf13414, Pf13424, Pf13432, Pf14559	22083	Ctr9	7	ENSMUSG00000005609.16	E3 ubiquitin ligases ubiquitinate target proteins; RNA Polymerase II Pre-transcription Events; Formation of RNA Pol II elongation complex		PluriNetWork	10
A2A6Q5	Cell division cycle protein 27 homolog OS=Mus musculus OX=10090 GN=Cdc27 PE=1 SV=1	0.5	0.5	1	2	1	2	2	5	1.25349	0.283967	825	91.8	7.02	metabolic process;regulation of biological process	cytoplasm;nucleus	protein binding	Pf00515, Pf07719, Pf12895, Pf13181, Pf13414, Pf13424, Pf13431, Pf13432, Pf14559	217232	Cdc27	11	ENSMUSG00000020687.13	Conversion from APC/C:Cdc20 to APC/C:Cdh1 in late anaphase; Inactivation of APC/C via direct inhibition of the APC/C complex; Cdc20:Phospho-APC/C mediated degradation of Cyclin A; Senescence-Associated Secretory Phenotype (SASP); Autodegradation of Cdh1 by Cdh1:APC/C; APC/C:Cdc20 mediated degradation of Cyclin B; Separation of Sister Chromatids; Phosphorylation of the APC/C; APC/C:Cdh1 mediated d…	Progesterone-mediated oocyte maturation; Ubiquitin mediated proteolysis; HTLV-I infection; Oocyte meiosis; Cell cycle		33
P28798	Progranulin OS=Mus musculus OX=10090 GN=Grn PE=1 SV=2	0.5	0.5	1	2	1	2	2	5	1.25349	0.283967	589	63.4	6.8	cell proliferation;regulation of biological process;response to stimulus;transport	endoplasmic reticulum;endosome;extracellular;mitochondrion;vacuole	protein binding;RNA binding	Pf00396	14824	Grn	11					0
Q9ERG2	Striatin-3 OS=Mus musculus OX=10090 GN=Strn3 PE=1 SV=1	0.5	1	0.5	2	1	1	3	5	1.25349	0.283967	796	87.1	5.29	regulation of biological process;response to stimulus	cytoplasm;Golgi;membrane;nucleus	protein binding	Pf00400, Pf08232	94186	ENSMUSG00000020954.16	Strn3	12				0
Q9D832	DnaJ homolog subfamily B member 4 OS=Mus musculus OX=10090 GN=Dnajb4 PE=1 SV=1	1	4	1	6	1	1	1	3	-1.06844	0.283969	337	37.8	8.59	metabolic process;regulation of biological process	cytoplasm;cytosol;membrane	enzyme regulator activity;protein binding	Pf00226, Pf01556	67035	ENSMUSG00000028035.13	Dnajb4	3				0
P97434	Myosin phosphatase Rho-interacting protein OS=Mus musculus OX=10090 GN=Mprip PE=1 SV=2	3	1	2	6	1	1	1	3	-1.06844	0.283969	1024	116.3	6.21	regulation of biological process	cytoplasm;cytoskeleton;cytosol	protein binding	Pf00169	26936	ENSMUSG00000005417.17	Mprip	11				0
Q9CRB9	MICOS complex subunit Mic19 OS=Mus musculus OX=10090 GN=Chchd3 PE=1 SV=1	2	2	2	6	1	1	1	3	-1.06844	0.283969	227	26.3	8.37	cell organization and biogenesis;metabolic process;regulation of biological process	cytoplasm;membrane;mitochondrion;nucleus	protein binding;structural molecule activity	Pf05300, Pf06747	66075	ENSMUSG00000053768.13	Chchd3	6				0
Q9D1Q4	Dolichol-phosphate mannosyltransferase subunit 3 OS=Mus musculus OX=10090 GN=Dpm3 PE=1 SV=1	2	2	2	6	1	1	1	3	-1.06844	0.283969	92	10.1	7.08	metabolic process;regulation of biological process	endoplasmic reticulum;membrane	catalytic activity	Pf08285	68563	ENSMUSG00000042737.9	Dpm3	3	Metabolic pathways; N-Glycan biosynthesis		Synthesis of dolichyl-phosphate mannose	9
Q9JKY0	CCR4-NOT transcription complex subunit 9 OS=Mus musculus OX=10090 GN=Cnot9 PE=1 SV=1	2	1	3	6	1	1	1	3	-1.06844	0.283969	299	33.6	8.03	metabolic process;regulation of biological process;response to stimulus	cytoplasm;membrane;nucleus	protein binding	Pf04078	58184	ENSMUSG00000026174.9	Rqcd1; Cnot9	1	RNA degradation		TP53 regulates transcription of additional cell cycle genes whose exact role in the p53 pathway remain uncertain; Deadenylation of mRNA	10
Q6PCP5	Mitochondrial fission factor OS=Mus musculus OX=10090 GN=Mff PE=1 SV=1	1	1	1	3	3	0.5	3	6.5	1.04704	0.287894	291	32.9	6.83	cell organization and biogenesis;regulation of biological process;transport	membrane;mitochondrion	protein binding	Pf05644	75734	ENSMUSG00000026150.14	Mff	1				0
Q9CR57	60S ribosomal protein L14 OS=Mus musculus OX=10090 GN=Rpl14 PE=1 SV=3	7	10	8	25	8	7	4	19	-0.464369	0.288172	217	23.5	11.02	metabolic process	membrane;ribosome	protein binding;RNA binding;structural molecule activity	Pf01929	67115	ENSMUSG00000025794.9	Rpl14	9	Ribosome		L13a-mediated translational silencing of Ceruloplasmin expression; Nonsense Mediated Decay (NMD) independent of the Exon Junction Complex (EJC); Nonsense Mediated Decay (NMD) enhanced by the Exon Junction Complex (EJC); GTP hydrolysis and joining of the 60S ribosomal subunit; Formation of a pool of free 40S subunits; Major pathway of rRNA processing in the nucleolus and cytosol; SRP-dependent cot…	16
P62874	Guanine nucleotide-binding protein G(I)/G(S)/G(T) subunit beta-1 OS=Mus musculus OX=10090 GN=Gnb1 PE=1 SV=3	10	8	7	25	6	9	4	19	-0.464369	0.288172	340	37.4	6	cell death;cell organization and biogenesis;cell proliferation;cellular homeostasis;regulation of biological process;response to stimulus	membrane	catalytic activity;protein binding;signal transducer activity	Pf00400	14688	ENSMUSG00000029064.15	Gnb1	4	Morphine addiction; Cholinergic synapse; Retrograde endocannabinoid signaling; Dopaminergic synapse; Ras signaling pathway; GABAergic synapse; Chemokine signaling pathway; Glutamatergic synapse; Pathways in cancer; Alcoholism; PI3K-Akt signaling pathway; Olfactory transduction; Phototransduction; Circadian entrainment; Serotonergic synapse	Estrogen signaling; Chemokine signaling pathway; G Protein Signaling Pathways; Focal Adhesion-PI3K-Akt-mTOR-signaling pathway; Myometrial Relaxation and Contraction Pathways; Calcium Regulation in the Cardiac Cell	Ca2+ pathway; G beta:gamma signalling through PI3Kgamma; Cooperation of PDCL (PhLP1) and TRiC/CCT in G-protein beta folding; Thromboxane signalling through TP receptor; Olfactory Signaling Pathway; Presynaptic function of Kainate receptors; Vasopressin regulates renal water homeostasis via Aquaporins; Glucagon-type ligand receptors; Inhibition of voltage gated Ca2+ channels via Gbeta/gamma subuni…	80
P63001	Ras-related C3 botulinum toxin substrate 1 OS=Mus musculus OX=10090 GN=Rac1 PE=1 SV=1	10	6	9	25	7	6	6	19	-0.464369	0.288172	192	21.4	8.5	cell communication;cell differentiation;cell organization and biogenesis;cell proliferation;cellular component movement;regulation of biological process;response to stimulus;transport	cytoplasm;cytosol;membrane;nucleus	catalytic activity;nucleotide binding;protein binding	Pf00025, Pf00071, Pf08477	19353	ENSMUSG00000001847.14	Rac1	5	Leukocyte transendothelial migration; AGE-RAGE signaling pathway in diabetic complications; Wnt signaling pathway; Regulation of actin cytoskeleton; MAPK signaling pathway; Pancreatic secretion; Ras signaling pathway; Amyotrophic lateral sclerosis (ALS); VEGF signaling pathway; Focal adhesion; Chemokine signaling pathway; Axon guidance; Osteoclast differentiation; Adherens junction; Sphingolipid …	IL-5 Signaling Pathway; MicroRNAs in Cardiomyocyte Hypertrophy; Chemokine signaling pathway; G13 Signaling Pathway; p38 MAPK Signaling Pathway; Microglia Pathogen Phagocytosis Pathway; IL-3 Signaling Pathway; Robo4 and VEGF Signaling Pathways Crosstalk; IL-6 signaling Pathway; Wnt Signaling Pathway; Alpha6-Beta4 Integrin Signaling Pathway; MAPK signaling pathway; Regulation of Actin Cytoskeleton;…	RHO GTPases activate KTN1; PCP/CE pathway; RHO GTPases Activate NADPH Oxidases; MAPK6/MAPK4 signaling; Sema4D induced cell migration and growth-cone collapse; Regulation of actin dynamics for phagocytic cup formation; PTK6 Regulates RHO GTPases, RAS GTPase and MAP kinases; Rho GTPase cycle; DAP12 signaling; Sema4D mediated inhibition of cell attachment and migration; Signaling by SCF-KIT; NRAGE s…	120
P34914	Bifunctional epoxide hydrolase 2 OS=Mus musculus OX=10090 GN=Ephx2 PE=1 SV=2	18	16	16	50	15	13	14	42	-0.319979	0.288316	554	62.5	6.19	defense response;metabolic process;regulation of biological process;response to stimulus	cytoplasm;cytosol	catalytic activity;metal ion binding;protein binding	Pf00561, Pf00702, Pf12146, Pf12695, Pf12697, Pf13242, Pf13419	13850	ENSMUSG00000022040.7	Ephx2	14	Metabolic pathways; Arachidonic acid metabolism; Peroxisome	Arachidonate Epoxygenase Epoxide Hydrolase; Metapathway biotransformation	Synthesis of epoxy (EET) and dihydroxyeicosatrienoic acids (DHET)	10
P60122	RuvB-like 1 OS=Mus musculus OX=10090 GN=Ruvbl1 PE=1 SV=1	13	15	8	36	11	8	10	29	-0.380384	0.289263	456	50.2	6.42	cell division;cell organization and biogenesis;metabolic process;regulation of biological process;response to stimulus	cytosol;nucleus	catalytic activity;nucleotide binding;protein binding	Pf00004, Pf01078, Pf01695, Pf05496, Pf06068, Pf06414, Pf07726, Pf13191, Pf13238, Pf13245, Pf13481	56505	ENSMUSG00000030079.15	Ruvbl1	6	Wnt signaling pathway	Wnt Signaling Pathway NetPath	DNA Damage Recognition in GG-NER; Ub-specific processing proteases; UCH proteinases; Deposition of new CENPA-containing nucleosomes at the centromere; Formation of the beta-catenin:TCF transactivating complex	19
Q9ERE7	LRP chaperone MESD OS=Mus musculus OX=10090 GN=Mesd PE=1 SV=1	6	4	7	17	4	4	4	12	-0.570941	0.290747	224	25.2	6.34	metabolic process;regulation of biological process;response to stimulus;transport	endoplasmic reticulum;membrane	protein binding	Pf10185	67943	ENSMUSG00000038503.15	Mesdc2; Mesd	7				0
Q8R5H1	Ubiquitin carboxyl-terminal hydrolase 15 OS=Mus musculus OX=10090 GN=Usp15 PE=1 SV=1	3	3	4	10	6	7	3	16	0.609632	0.290936	981	112.3	5.17	cell organization and biogenesis;metabolic process;regulation of biological process;response to stimulus	cytoplasm;cytosol;mitochondrion;nucleus	catalytic activity;protein binding	Pf00443, Pf06337, Pf13423, Pf14533, Pf14836	14479	ENSMUSG00000020124.10	Usp15	10			Ub-specific processing proteases	4
Q8VI75	Importin-4 OS=Mus musculus OX=10090 GN=Ipo4 PE=1 SV=1	3	5	2	10	5	7	4	16	0.609632	0.290936	1082	119.2	5.03	cell organization and biogenesis;transport	cytoplasm;membrane;nucleus	protein binding;transporter activity		75751	ENSMUSG00000002319.15	Ipo4	14				0
Q9D903	Probable rRNA-processing protein EBP2 OS=Mus musculus OX=10090 GN=Ebna1bp2 PE=2 SV=1	5	3	2	10	4	5	7	16	0.609632	0.290936	306	34.7	10.08	metabolic process	nucleus	RNA binding	Pf05890	69072	ENSMUSG00000028729.15	Ebna1bp2	4			Major pathway of rRNA processing in the nucleolus and cytosol	4
Q8VE37	Regulator of chromosome condensation OS=Mus musculus OX=10090 GN=Rcc1 PE=1 SV=1	5	2	3	10	5	3	8	16	0.609632	0.290936	421	44.9	8.1	cell division;cell organization and biogenesis;regulation of biological process	chromosome;cytoplasm;membrane;nucleus	DNA binding;protein binding	Pf00415, Pf13540	100088	ENSMUSG00000028896.13	Rcc1	4				0
Q8BJU0	Small glutamine-rich tetratricopeptide repeat-containing protein alpha OS=Mus musculus OX=10090 GN=Sgta PE=1 SV=2	2	3	0.5	5.5	3	5	2	10	0.794056	0.29375	315	34.3	5.06	metabolic process;regulation of biological process	cytoplasm;cytosol;membrane;nucleus	protein binding	Pf00515, Pf07719, Pf13181, Pf13414, Pf13424, Pf13431, Pf13432, Pf14559	52551	ENSMUSG00000004937.6	Sgta	10				0
O08553	Dihydropyrimidinase-related protein 2 OS=Mus musculus OX=10090 GN=Dpysl2 PE=1 SV=2	12	14	11	37	10	9	11	30	-0.371003	0.293903	572	62.2	6.38	cell differentiation;cell organization and biogenesis;cellular component movement;development;regulation of biological process;response to stimulus;transport	cytoplasm;cytoskeleton;cytosol;membrane;mitochondrion	catalytic activity;protein binding	Pf01979, Pf07969, Pf13147, Pf13594	12934	ENSMUSG00000022048.8	Dpysl2	14	Axon guidance	PluriNetWork	Recycling pathway of L1; CRMPs in Sema3A signaling	8
Q9Z2I0	Mitochondrial proton/calcium exchanger protein OS=Mus musculus OX=10090 GN=Letm1 PE=1 SV=1	17	27	20	64	29	22	29	80	0.253488	0.294157	738	82.9	6.52	cell organization and biogenesis;cellular homeostasis;transport	membrane;mitochondrion	metal ion binding;transporter activity	Pf07766	56384	ENSMUSG00000005299.6	Letm1	5				0
P61164	Alpha-centractin OS=Mus musculus OX=10090 GN=Actr1a PE=1 SV=1	12	7	7	26	9	7	4	20	-0.446952	0.295658	376	42.6	6.64		cytoplasm;cytoskeleton	nucleotide binding	Pf00022	54130	ENSMUSG00000025228.4	Actr1a	19			Anchoring of the basal body to the plasma membrane; AURKA Activation by TPX2; Loss of Nlp from mitotic centrosomes; Recruitment of mitotic centrosome proteins and complexes; COPI-mediated anterograde transport; Regulation of PLK1 Activity at G2/M Transition; Recruitment of NuMA to mitotic centrosomes; HSP90 chaperone cycle for steroid hormone receptors (SHR); COPI-independent Golgi-to-ER retrogra…	33
Q8BKS9	Pumilio homolog 3 OS=Mus musculus OX=10090 GN=Pum3 PE=1 SV=2	8	9	9	26	10	5	5	20	-0.446952	0.295658	647	72.8	9.66	regulation of biological process	chromosome;endoplasmic reticulum;nucleus	DNA binding;RNA binding	Pf05762, Pf08144	52874		D19Bwg1357e; Pum3	19		mRNA processing		1
Q9CQR2	40S ribosomal protein S21 OS=Mus musculus OX=10090 GN=Rps21 PE=1 SV=1	2	3	2	7	4	4	4	12	0.709167	0.296485	83	9.1	8.51	metabolic process	ribosome	protein binding;RNA binding;structural molecule activity	Pf01249	66481	ENSMUSG00000039001.12	Rps21	2	Ribosome	Cytoplasmic Ribosomal Proteins	L13a-mediated translational silencing of Ceruloplasmin expression; Nonsense Mediated Decay (NMD) independent of the Exon Junction Complex (EJC); Nonsense Mediated Decay (NMD) enhanced by the Exon Junction Complex (EJC); Ribosomal scanning and start codon recognition; GTP hydrolysis and joining of the 60S ribosomal subunit; Formation of a pool of free 40S subunits; SRP-dependent cotranslational pr…	18
P49817	Caveolin-1 OS=Mus musculus OX=10090 GN=Cav1 PE=1 SV=1	2	2	3	7	3	5	4	12	0.709167	0.296485	178	20.5	6.02	cell differentiation;cell organization and biogenesis;cellular homeostasis;metabolic process;regulation of biological process;response to stimulus;transport	cell surface;cytoplasm;cytosol;endoplasmic reticulum;endosome;Golgi;membrane;mitochondrion	enzyme regulator activity;protein binding;structural molecule activity	Pf01146	12389	ENSMUSG00000007655.16	Cav1	6	Endocytosis; Focal adhesion; Proteoglycans in cancer; Viral myocarditis; Bacterial invasion of epithelial cells	TNF-alpha NF-kB Signaling Pathway; EGFR1 Signaling Pathway; Integrin-mediated Cell Adhesion; Focal Adhesion	NOSTRIN mediated eNOS trafficking; Disassembly of the destruction complex and recruitment of AXIN to the membrane; Basigin interactions; eNOS activation	21
Q60953	Protein PML OS=Mus musculus OX=10090 GN=Pml PE=1 SV=3	2	3	2	7	4	3	5	12	0.709167	0.296485	885	98.2	5.63	cell death;cell differentiation;cell organization and biogenesis;cellular component movement;cellular homeostasis;defense response;metabolic process;regulation of biological process;response to stimulus;transport	cytoplasm;cytosol;endoplasmic reticulum;endosome;membrane;nucleus	DNA binding;metal ion binding;protein binding	Pf00097, Pf04380, Pf12126, Pf14634	18854	ENSMUSG00000036986.16	Pml	9	Acute myeloid leukemia; Endocytosis; Herpes simplex infection; Ubiquitin mediated proteolysis; Transcriptional misregulation in cancer; Pathways in cancer; Influenza A	PluriNetWork; miRNA regulation of DNA Damage Response; TNF-alpha NF-kB Signaling Pathway	Regulation of RUNX1 Expression and Activity; Regulation of TP53 Activity through Acetylation; Regulation of PTEN localization; SUMOylation of DNA damage response and repair proteins	28
Q3U1V6	Ubiquitin-conjugating enzyme E2 variant 3 OS=Mus musculus OX=10090 GN=Uevld PE=1 SV=1	5	3	3	11	3	2	2	7	-0.720517	0.296616	471	51.6	7.28	metabolic process;transport		catalytic activity	Pf00056, Pf00179, Pf02866, Pf05743	54122	ENSMUSG00000043262.16	Uevld	7				0
Q99LD9	Translation initiation factor eIF-2B subunit beta OS=Mus musculus OX=10090 GN=Eif2b2 PE=1 SV=1	4	3	4	11	2	3	2	7	-0.720517	0.296616	351	38.9	6.24	metabolic process;regulation of biological process;response to stimulus	cytoplasm	nucleotide binding;RNA binding	Pf01008	217715	ENSMUSG00000004788.11	Eif2b2	12	RNA transport	Translation Factors	Recycling of eIF2:GDP	7
Q8CAY6	Acetyl-CoA acetyltransferase, cytosolic OS=Mus musculus OX=10090 GN=Acat2 PE=1 SV=2	5	4	2	11	1	4	2	7	-0.720517	0.296616	397	41.3	7.5	metabolic process;regulation of biological process	cytoplasm;cytosol;mitochondrion;nucleus	catalytic activity	Pf00108, Pf00109, Pf02803, Pf08541	110460	ENSMUSG00000023832.13	Acat2	17	Fatty acid metabolism; Pyruvate metabolism; Tryptophan metabolism; Valine, leucine and isoleucine degradation; Fat digestion and absorption; Metabolic pathways; Terpenoid backbone biosynthesis; Lysine degradation; Fatty acid degradation; Butanoate metabolism; Propanoate metabolism; Synthesis and degradation of ketone bodies; Carbon metabolism; Glyoxylate and dicarboxylate metabolism		Cholesterol biosynthesis	18
Q9D1P4	Cysteine and histidine-rich domain-containing protein 1 OS=Mus musculus OX=10090 GN=Chordc1 PE=1 SV=1	5	3	3	11	2	2	3	7	-0.720517	0.296616	331	37.3	7.9	metabolic process;regulation of biological process		metal ion binding;nucleotide binding;protein binding	Pf04968, Pf04969	66917	ENSMUSG00000001774.8	Chordc1	9				0
Q6ZWV3	60S ribosomal protein L10 OS=Mus musculus OX=10090 GN=Rpl10 PE=1 SV=3	4	5	5	14	5	7	9	21	0.516522	0.296852	214	24.6	10.08	cell organization and biogenesis;metabolic process;regulation of biological process	cytoplasm;endoplasmic reticulum;membrane;nucleus;ribosome	RNA binding;structural molecule activity;translation regulator activity	Pf00252	110954; 100043391	ENSMUSG00000008682.13; ENSMUSG00000058443.5	Rpl10; Rpl10-ps1	X; 2; 9	Ribosome	Cytoplasmic Ribosomal Proteins		2
P27612	Phospholipase A-2-activating protein OS=Mus musculus OX=10090 GN=Plaa PE=1 SV=4	4	4	6	14	7	4	10	21	0.516522	0.296852	794	87.2	6.14	cell communication;cellular homeostasis;defense response;metabolic process;regulation of biological process;response to stimulus	cytoplasm;nucleus	enzyme regulator activity;protein binding	Pf00400, Pf08324, Pf09070	18786	ENSMUSG00000028577.13	Plaa	4	Protein processing in endoplasmic reticulum			1
Q3THG9	Alanyl-tRNA editing protein Aarsd1 OS=Mus musculus OX=10090 GN=Aarsd1 PE=1 SV=2	2	2	0.5	4.5	1	0.5	0.5	2	-1.23837	0.29772	412	44.9	6.42	metabolic process;regulation of biological process	cytoplasm;nucleus	catalytic activity;metal ion binding;nucleotide binding;protein binding	Pf01411, Pf07973	69684	ENSMUSG00000075528.13	Aarsd1	11				0
P35951	Low-density lipoprotein receptor OS=Mus musculus OX=10090 GN=Ldlr PE=1 SV=2	0.5	2	2	4.5	0.5	1	0.5	2	-1.23837	0.29772	862	94.9	5.02	metabolic process;regulation of biological process;response to stimulus;transport	cell surface;endosome;Golgi;membrane;vacuole	metal ion binding;protein binding;receptor activity	Pf00057, Pf00058, Pf06247, Pf08450, Pf14670	16835	ENSMUSG00000032193.9	Ldlr	9	Endocytosis; Ovarian steroidogenesis; Toxoplasmosis; Bile secretion; Hepatitis C; Aldosterone synthesis and secretion	Statin Pathway; SREBF and miR33 in cholesterol and lipid homeostasis; Wnt Signaling Pathway; Wnt Signaling Pathway and Pluripotency	Chylomicron clearance; Cargo recognition for clathrin-mediated endocytosis; LDL clearance	19
Q922P9	Putative oxidoreductase GLYR1 OS=Mus musculus OX=10090 GN=Glyr1 PE=1 SV=1	1	3	0.5	4.5	0.5	0.5	1	2	-1.23837	0.29772	546	59.7	9.22	metabolic process	chromosome;cytosol;Golgi;nucleus	catalytic activity;DNA binding;nucleotide binding;protein binding	Pf00855, Pf02737, Pf03446, Pf03807, Pf14833	74022	ENSMUSG00000022536.13	Glyr1	16				0
Q8BG32	26S proteasome non-ATPase regulatory subunit 11 OS=Mus musculus OX=10090 GN=Psmd11 PE=1 SV=3	13	13	13	39	15	15	21	51	0.318583	0.298237	422	47.4	6.48	cell differentiation;cell organization and biogenesis;metabolic process	membrane;nucleus;proteasome	protein binding;structural molecule activity	Pf01399	69077	ENSMUSG00000017428.16	Psmd11	11	Proteasome; Epstein-Barr virus infection	Proteasome Degradation	The role of GTSE1 in G2/M progression after G2 checkpoint; CDT1 association with the CDC6:ORC:origin complex; Ubiquitin Mediated Degradation of Phosphorylated Cdc25A; RUNX1 regulates transcription of genes involved in differentiation of HSCs; Degradation of beta-catenin by the destruction complex; Autodegradation of the E3 ubiquitin ligase COP1; UCH proteinases; MAPK6/MAPK4 signaling; SCF-beta-Tr…	129
O55135	Eukaryotic translation initiation factor 6 OS=Mus musculus OX=10090 GN=Eif6 PE=1 SV=2	10	7	6	23	12	11	9	32	0.407998	0.299282	245	26.5	4.74	cell organization and biogenesis;metabolic process;regulation of biological process;response to stimulus;transport	cytoplasm;cytosol;nucleus	RNA binding	Pf01912	16418	ENSMUSG00000027613.15	Eif6	2	Ribosome biogenesis in eukaryotes	Translation Factors; Alpha6-Beta4 Integrin Signaling Pathway		3
P17047	Lysosome-associated membrane glycoprotein 2 OS=Mus musculus OX=10090 GN=Lamp2 PE=1 SV=2	5	6	7	18	3	6	4	13	-0.537926	0.302843	415	45.7	7.39	cell communication;cell organization and biogenesis;cellular homeostasis;metabolic process;regulation of biological process;response to stimulus;transport	endosome;membrane;vacuole	protein binding	Pf01299	16784	ENSMUSG00000016534.15	Lamp2	X	Tuberculosis; Lysosome; Phagosome		Platelet degranulation ; Neutrophil degranulation	10
Q99PT1	Rho GDP-dissociation inhibitor 1 OS=Mus musculus OX=10090 GN=Arhgdia PE=1 SV=3	15	14	11	40	14	17	21	52	0.310071	0.305879	204	23.4	5.2	regulation of biological process;response to stimulus	cytoplasm;cytosol;membrane;nucleus	enzyme regulator activity;protein binding	Pf02115	192662	ENSMUSG00000025132.13	Arhgdia	11	Neurotrophin signaling pathway; Vasopressin-regulated water reabsorption		Axonal growth inhibition (RHOA activation); Signalling by NGF; Rho GTPase cycle; Axonal growth stimulation	11
Q9DAR7	m7GpppX diphosphatase OS=Mus musculus OX=10090 GN=Dcps PE=1 SV=1	5	6	8	19	9	10	8	27	0.43852	0.308213	338	39	6.48	metabolic process;regulation of biological process;response to stimulus	cytoplasm;cytosol;mitochondrion;nucleus	catalytic activity;RNA binding	Pf05652, Pf11969	69305	ENSMUSG00000032040.15	Dcps	9	RNA degradation		mRNA decay by 3' to 5' exoribonuclease	4
Q9DBH5	Vesicular integral-membrane protein VIP36 OS=Mus musculus OX=10090 GN=Lman2 PE=1 SV=2	6	5	8	19	7	9	11	27	0.43852	0.308213	358	40.4	6.95	regulation of biological process;transport	cell surface;Golgi;membrane	metal ion binding;protein binding	Pf03388	66890	ENSMUSG00000021484.7	Lman2	13	Protein processing in endoplasmic reticulum			1
P27659	60S ribosomal protein L3 OS=Mus musculus OX=10090 GN=Rpl3 PE=1 SV=3	11	8	10	29	15	13	11	39	0.358981	0.308961	403	46.1	10.21	cell organization and biogenesis;metabolic process;response to stimulus	cytoplasm;cytosol;nucleus;ribosome	RNA binding;structural molecule activity	Pf00297	27367	ENSMUSG00000060036.13	Rpl3	15	Ribosome	Cytoplasmic Ribosomal Proteins	L13a-mediated translational silencing of Ceruloplasmin expression; Nonsense Mediated Decay (NMD) independent of the Exon Junction Complex (EJC); Nonsense Mediated Decay (NMD) enhanced by the Exon Junction Complex (EJC); GTP hydrolysis and joining of the 60S ribosomal subunit; Formation of a pool of free 40S subunits; Major pathway of rRNA processing in the nucleolus and cytosol; SRP-dependent cot…	17
Q8VCW8	Medium-chain acyl-CoA ligase ACSF2, mitochondrial OS=Mus musculus OX=10090 GN=Acsf2 PE=1 SV=1	11	10	8	29	14	14	11	39	0.358981	0.308961	615	67.9	8.18	metabolic process	mitochondrion	catalytic activity;nucleotide binding	Pf00501, Pf13193	264895	ENSMUSG00000076435.3	Acsf2	11			Mitochondrial Fatty Acid Beta-Oxidation	4
P62754	40S ribosomal protein S6 OS=Mus musculus OX=10090 GN=Rps6 PE=1 SV=1	10	10	8	28	8	5	9	22	-0.416364	0.309389	249	28.7	10.84	cell death;cell differentiation;cell proliferation;metabolic process;regulation of biological process;response to stimulus	cytoplasm;membrane;nucleus;ribosome	protein binding;RNA binding;structural molecule activity	Pf01092	667739; 20104; 105244208	ENSMUSG00000028495.14	Rps6-ps4; Rps6; LOC105244208	2; 4	mTOR signaling pathway; Ribosome; Insulin signaling pathway; Proteoglycans in cancer; HIF-1 signaling pathway; PI3K-Akt signaling pathway; EGFR tyrosine kinase inhibitor resistance	Cytoplasmic Ribosomal Proteins; Focal Adhesion-PI3K-Akt-mTOR-signaling pathway; mRNA processing		10
Q9CQM9	Glutaredoxin-3 OS=Mus musculus OX=10090 GN=Glrx3 PE=1 SV=1	15	13	13	41	10	10	14	34	-0.338529	0.310604	337	37.8	5.59	cell organization and biogenesis;cellular homeostasis;metabolic process;regulation of biological process	cytoplasm;cytosol;nucleus;spliceosomal complex	catalytic activity;metal ion binding;protein binding;RNA binding	Pf00085, Pf00462, Pf02114, Pf02966, Pf13098	30926	ENSMUSG00000031068.8	Glrx3	7				0
Q8CI11	Guanine nucleotide-binding protein-like 3 OS=Mus musculus OX=10090 GN=Gnl3 PE=1 SV=2	8	8	8	24	13	12	8	33	0.390991	0.310908	538	60.7	9.11	cell division;cell proliferation;regulation of biological process	membrane;nucleus	catalytic activity;nucleotide binding;protein binding;RNA binding	Pf00009, Pf01926, Pf08701	30877	ENSMUSG00000042354.6	Gnl3	14	Ribosome biogenesis in eukaryotes		Major pathway of rRNA processing in the nucleolus and cytosol	5
Q99KK9	Histidine--tRNA ligase, mitochondrial OS=Mus musculus OX=10090 GN=Hars2 PE=1 SV=1	0.5	0.5	0.5	1.5	0.5	3	0.5	4	1.3466	0.312174	505	56.9	8.32	cell organization and biogenesis;metabolic process	cytoplasm;mitochondrion;organelle lumen	catalytic activity;nucleotide binding;protein binding;RNA binding	Pf00587, Pf03129, Pf13393	70791	ENSMUSG00000019143.15	Hars2	18	Aminoacyl-tRNA biosynthesis			1
Q921I9	Exosome complex component RRP41 OS=Mus musculus OX=10090 GN=Exosc4 PE=1 SV=3	0.5	0.5	0.5	1.5	1	2	1	4	1.3466	0.312174	245	26.2	6.15	defense response;metabolic process;regulation of biological process;response to stimulus	cytoplasm;cytoskeleton;cytosol;nucleus	protein binding;RNA binding	Pf01138, Pf03725	109075	ENSMUSG00000034259.7	Exosc4	15	RNA degradation	mRNA processing	Butyrate Response Factor 1 (BRF1) binds and destabilizes mRNA; mRNA decay by 3' to 5' exoribonuclease; Major pathway of rRNA processing in the nucleolus and cytosol; KSRP (KHSRP) binds and destabilizes mRNA	11
Q8BHK9	DNA excision repair protein ERCC-6-like OS=Mus musculus OX=10090 GN=Ercc6l PE=1 SV=1	0.5	0.5	0.5	1.5	1	2	1	4	1.3466	0.312174	1240	138.8	5.21	cell division;cell organization and biogenesis;metabolic process	chromosome;membrane	catalytic activity;DNA binding;nucleotide binding;protein binding	Pf00176, Pf00270, Pf00271, Pf11496	236930	ENSMUSG00000051220.2	Ercc6l	X			Resolution of Sister Chromatid Cohesion; Amplification of signal from unattached kinetochores via a MAD2 inhibitory signal; Separation of Sister Chromatids; RHO GTPases Activate Formins	16
Q8C9H6	Striatin-interacting proteins 2 OS=Mus musculus OX=10090 GN=Strip2 PE=1 SV=1	0.5	0.5	0.5	1.5	1	2	1	4	1.3466	0.312174	844	96.2	5.77	cell organization and biogenesis;cellular component movement;regulation of biological process	cytoplasm;cytosol		Pf07923, Pf11882	320609	ENSMUSG00000039629.14	Fam40b; Strip2	6				0
Q8BVD5	MAGUK p55 subfamily member 7 OS=Mus musculus OX=10090 GN=Mpp7 PE=1 SV=2	0.5	0.5	0.5	1.5	1	1	2	4	1.3466	0.312174	576	65.5	7.3	cell organization and biogenesis;regulation of biological process	membrane	protein binding;structural molecule activity	Pf00018, Pf00595, Pf00625, Pf02828, Pf07653, Pf13180, Pf14604, Pf14685	75739		Mpp7	18				0
Q6ZPY7	Lysine-specific demethylase 3B OS=Mus musculus OX=10090 GN=Kdm3b PE=1 SV=2	0.5	0.5	0.5	1.5	1	1	2	4	1.3466	0.312174	1562	170.8	6.92	cell organization and biogenesis;metabolic process;regulation of biological process;response to stimulus	chromosome;nucleus	antioxidant activity;catalytic activity;DNA binding;metal ion binding	Pf02373	277250		Kdm3b	18				0
Q924H2	Mediator of RNA polymerase II transcription subunit 15 OS=Mus musculus OX=10090 GN=Med15 PE=1 SV=3	0.5	0.5	0.5	1.5	1	1	2	4	1.3466	0.312174	789	86.6	9.29												0
P97496	SWI/SNF complex subunit SMARCC1 OS=Mus musculus OX=10090 GN=Smarcc1 PE=1 SV=2	0.5	0.5	0.5	1.5	1	1	2	4	1.3466	0.312174	1104	122.8	5.73	cell organization and biogenesis;metabolic process;regulation of biological process;response to stimulus	chromosome;cytoplasm;nucleus	DNA binding;protein binding	Pf04433	20588	ENSMUSG00000032481.16	Smarcc1	9		PluriNetWork; TNF-alpha NF-kB Signaling Pathway	RMTs methylate histone arginines; RUNX1 interacts with co-factors whose precise effect on RUNX1 targets is not known	10
O35609	Secretory carrier-associated membrane protein 3 OS=Mus musculus OX=10090 GN=Scamp3 PE=1 SV=3	0.5	0.5	0.5	1.5	1	1	2	4	1.3466	0.312174	349	38.4	7.64	response to stimulus;transport	membrane	protein binding	Pf04144	24045	ENSMUSG00000028049.15	Scamp3	3				0
Q9D8N2	DENN domain-containing protein 10 OS=Mus musculus OX=10090 GN=Dennd10 PE=1 SV=2	0.5	0.5	0.5	1.5	0.5	0.5	3	4	1.3466	0.312174	357	40.4	6.47				Pf08616, Pf09794	67894	ENSMUSG00000024993.15	Fam45a	19				0
Q8VE97	Serine/arginine-rich splicing factor 4 OS=Mus musculus OX=10090 GN=Srsf4 PE=2 SV=1	0.5	0.5	0.5	1.5	0.5	0.5	3	4	1.3466	0.312174	489	55.9	11.4	cell differentiation;metabolic process;regulation of biological process	nucleus	RNA binding	Pf00076, Pf13893, Pf14259	57317		Srsf4	4		mRNA processing		1
Q8C196	Carbamoyl-phosphate synthase [ammonia], mitochondrial OS=Mus musculus OX=10090 GN=Cps1 PE=1 SV=2	0.5	0.5	0.5	1.5	0.5	0.5	3	4	1.3466	0.312174	1500	164.5	6.92	cell differentiation;metabolic process;response to stimulus	cytoplasm;membrane;mitochondrion;nucleus	catalytic activity;metal ion binding;nucleotide binding;protein binding	Pf00117, Pf00289, Pf00988, Pf02142, Pf02222, Pf02786, Pf02787, Pf07478, Pf13535, Pf15632	227231	ENSMUSG00000025991.8	Cps1	1	Metabolic pathways; Nitrogen metabolism; Biosynthesis of amino acids; Carbon metabolism; Alanine, aspartate and glutamate metabolism; Arginine biosynthesis		Urea cycle	10
Q9JMD3	START domain-containing protein 10 OS=Mus musculus OX=10090 GN=Stard10 PE=1 SV=1	4	2	3	9	2	0.5	3	5.5	-0.778934	0.312623	291	32.9	7.12	regulation of biological process;transport	cytoplasm;cytosol;membrane		Pf01852	56018	ENSMUSG00000030688.15	Stard10	7			Synthesis of PC	5
D3Z7P3	Glutaminase kidney isoform, mitochondrial OS=Mus musculus OX=10090 GN=Gls PE=1 SV=1	4	2	3	9	0.5	2	3	5.5	-0.778934	0.312623	674	73.9	7.99	cell communication;cell organization and biogenesis;metabolic process;regulation of biological process;response to stimulus	cytoplasm;cytosol;mitochondrion;organelle lumen	catalytic activity;protein binding	Pf04960, Pf12796	14660	ENSMUSG00000026103.14	Gls	1	MicroRNAs in cancer; GABAergic synapse; Metabolic pathways; Glutamatergic synapse; Proximal tubule bicarbonate reclamation; D-Glutamine and D-glutamate metabolism; Alanine, aspartate and glutamate metabolism; Central carbon metabolism in cancer; Arginine biosynthesis		TP53 Regulates Metabolic Genes; Glutamate Neurotransmitter Release Cycle; Amino acid synthesis and interconversion (transamination)	21
P15626	Glutathione S-transferase Mu 2 OS=Mus musculus OX=10090 GN=Gstm2 PE=1 SV=2	7	6	6	19	5	5	4	14	-0.509013	0.313981	218	25.7	7.39	metabolic process;response to stimulus	cytoplasm;cytosol;membrane	catalytic activity;protein binding	Pf00043, Pf02798, Pf13409, Pf13417, Pf14497	14863	ENSMUSG00000040562.12	Gstm2	3	Glutathione metabolism; Platinum drug resistance; Drug metabolism - cytochrome P450; Chemical carcinogenesis; Metabolism of xenobiotics by cytochrome P450	Glutathione metabolism		6
Q8K224	RNA cytidine acetyltransferase OS=Mus musculus OX=10090 GN=Nat10 PE=1 SV=1	4	7	4	15	9	6	7	22	0.484101	0.31402	1024	115.3	8.32	metabolic process;regulation of biological process	membrane;nucleus	catalytic activity;nucleotide binding;protein binding;RNA binding	Pf00583, Pf05127, Pf08351, Pf13508, Pf13718, Pf13725	98956	ENSMUSG00000027185.14	Nat10	2	Ribosome biogenesis in eukaryotes	Metapathway biotransformation		2
Q7TQH0	Ataxin-2-like protein OS=Mus musculus OX=10090 GN=Atxn2l PE=1 SV=1	0.5	2	1	3.5	2	2	3	7	0.93156	0.315591	1049	110.6	8.85	cell organization and biogenesis;regulation of biological process	cytoplasm;cytosol;membrane;nucleus	protein binding;RNA binding	Pf06741, Pf09770, Pf14438	233871	ENSMUSG00000032637.15	Atxn2l	7				0
Q8CIN4	Serine/threonine-protein kinase PAK 2 OS=Mus musculus OX=10090 GN=Pak2 PE=1 SV=1	11	10	8	29	10	8	5	23	-0.402859	0.315694	524	57.9	5.77	cell death;cell organization and biogenesis;cellular component movement;metabolic process;regulation of biological process;response to stimulus	cytoplasm;cytosol;membrane;nucleus	catalytic activity;enzyme regulator activity;nucleotide binding;protein binding	Pf00069, Pf00786, Pf07714, Pf14531	224105	ENSMUSG00000022781.8	Pak2	16	ErbB signaling pathway; T cell receptor signaling pathway; Regulation of actin cytoskeleton; MAPK signaling pathway; Ras signaling pathway; Focal adhesion; Axon guidance; Renal cell carcinoma	MAPK signaling pathway; Regulation of Actin Cytoskeleton; FAS pathway and Stress induction of HSP regulation; Integrin-mediated Cell Adhesion; Focal Adhesion	RHO GTPases activate PAKs; VEGFR2 mediated vascular permeability; CD209 (DC-SIGN) signaling; CD28 dependent Vav1 pathway; MAPK6/MAPK4 signaling; Sema3A PAK dependent Axon repulsion; FCERI mediated MAPK activation; Generation of second messenger molecules	39
Q9DBR1	5'-3' exoribonuclease 2 OS=Mus musculus OX=10090 GN=Xrn2 PE=1 SV=1	6	3	3	12	3	3	2	8	-0.653403	0.31694	951	108.6	7.59	cell differentiation;cell growth;metabolic process;regulation of biological process;response to stimulus	membrane;nucleus	catalytic activity;DNA binding;metal ion binding;protein binding;RNA binding	Pf03159	24128	ENSMUSG00000027433.5	Xrn2	2	RNA degradation; Ribosome biogenesis in eukaryotes	mRNA processing	Major pathway of rRNA processing in the nucleolus and cytosol	7
Q9CR62	Mitochondrial 2-oxoglutarate/malate carrier protein OS=Mus musculus OX=10090 GN=Slc25a11 PE=1 SV=3	6	2	4	12	3	2	3	8	-0.653403	0.31694	314	34.1	9.94	transport	membrane;mitochondrion;nucleus	RNA binding;transporter activity	Pf00153	67863	ENSMUSG00000014606.14	Slc25a11	11			Gluconeogenesis	4
Q9CQN7	39S ribosomal protein L41, mitochondrial OS=Mus musculus OX=10090 GN=Mrpl41 PE=1 SV=1	1	0.5	1	2.5	3	2	0.5	5.5	1.06906	0.32029	135	15.3	9.82	cell death;metabolic process	mitochondrion;ribosome	RNA binding;structural molecule activity	Pf09809	107733	ENSMUSG00000036850.4	Mrpl41	2			Mitochondrial translation termination; Mitochondrial translation elongation	5
Q8BGT7	Survival of motor neuron-related-splicing factor 30 OS=Mus musculus OX=10090 GN=Smndc1 PE=1 SV=1	0.5	1	1	2.5	3	2	0.5	5.5	1.06906	0.32029	238	26.7	7.24	cell death;metabolic process	cytoplasm;nucleus;spliceosomal complex	RNA binding	Pf06003	76479	ENSMUSG00000025024.6	Smndc1	19	Spliceosome		mRNA Splicing - Major Pathway	5
Q9CRY7	Lysophospholipase D GDPD1 OS=Mus musculus OX=10090 GN=Gdpd1 PE=1 SV=1	1	0.5	1	2.5	0.5	3	2	5.5	1.06906	0.32029	314	35.8	8.31	metabolic process	cytoplasm;membrane	catalytic activity;metal ion binding	Pf03009, Pf13653	66569	ENSMUSG00000061666.6	Gdpd1	11				0
Q9R207	Nibrin OS=Mus musculus OX=10090 GN=Nbn PE=1 SV=1	1	1	0.5	2.5	0.5	2	3	5.5	1.06906	0.32029	751	83.7	6.68	cell organization and biogenesis;cell proliferation;metabolic process;regulation of biological process;response to stimulus	chromosome;nucleus	catalytic activity;DNA binding;protein binding	Pf00498, Pf00533, Pf08599	27354	ENSMUSG00000028224.14	Nbn	4	Homologous recombination	Homologous recombination; miRNA regulation of DNA Damage Response	Resolution of D-loop Structures through Holliday Junction Intermediates; HDR through MMEJ (alt-NHEJ); HDR through Single Strand Annealing (SSA); Sensing of DNA Double Strand Breaks; Recruitment and ATM-mediated phosphorylation of repair and signaling proteins at DNA double strand breaks; Regulation of TP53 Activity through Phosphorylation; DNA Damage/Telomere Stress Induced Senescence; Presynapti…	34
Q61686	Chromobox protein homolog 5 OS=Mus musculus OX=10090 GN=Cbx5 PE=1 SV=1	10	10	10	30	8	7	9	24	-0.390368	0.321663	191	22.2	5.86	regulation of biological process	chromosome;nucleus	protein binding	Pf00385, Pf01393	12419	ENSMUSG00000009575.14	Cbx5	15			Factors involved in megakaryocyte development and platelet production	2
Q9Z1X4	Interleukin enhancer-binding factor 3 OS=Mus musculus OX=10090 GN=Ilf3 PE=1 SV=2	8	5	7	20	10	10	8	28	0.416987	0.321844	898	96	8.76	defense response;metabolic process;regulation of biological process;response to stimulus	cytoplasm;extracellular;membrane;mitochondrion;nucleus	DNA binding;protein binding;RNA binding	Pf00035, Pf07528, Pf14709	16201	ENSMUSG00000032178.14	Ilf3	9		mRNA processing		1
Q9ERU9	E3 SUMO-protein ligase RanBP2 OS=Mus musculus OX=10090 GN=Ranbp2 PE=1 SV=2	7	9	9	25	12	13	9	34	0.375166	0.322263	3053	340.9	6.18	cell organization and biogenesis;metabolic process;regulation of biological process;response to stimulus;transport	membrane;mitochondrion;nucleus	catalytic activity;enzyme regulator activity;metal ion binding;protein binding;RNA binding	Pf00160, Pf00515, Pf00638, Pf00641, Pf07719, Pf12185, Pf13414, Pf13432	19386	ENSMUSG00000003226.7	Ranbp2	10	RNA transport		Transcriptional regulation by small RNAs; SUMOylation of RNA binding proteins; snRNP Assembly; SUMOylation of chromatin organization proteins; Resolution of Sister Chromatid Cohesion; Amplification of signal from unattached kinetochores via a MAD2 inhibitory signal; Separation of Sister Chromatids; RHO GTPases Activate Formins; Nuclear Pore Complex (NPC) Disassembly; Regulation of Glucokinase by …	42
Q9JKP5	Muscleblind-like protein 1 OS=Mus musculus OX=10090 GN=Mbnl1 PE=1 SV=1	3	2	2	7	3	0.5	0.5	4	-0.875795	0.325379	341	37	8.6	cell differentiation;cell organization and biogenesis;metabolic process;regulation of biological process	cytoplasm;cytosol;nucleus	metal ion binding;RNA binding		56758	ENSMUSG00000027763.13	Mbnl1	3		mRNA processing; Adipogenesis genes		2
Q8JZQ2	AFG3-like protein 2 OS=Mus musculus OX=10090 GN=Afg3l2 PE=1 SV=1	3	2	2	7	3	0.5	0.5	4	-0.875795	0.325379	802	89.5	8.6	cell organization and biogenesis;cellular homeostasis;metabolic process;regulation of biological process;response to stimulus;transport	membrane;mitochondrion	catalytic activity;metal ion binding;nucleotide binding;protein binding	Pf00004, Pf01434, Pf05496, Pf06068, Pf06480, Pf07724, Pf07728, Pf13191, Pf13401	69597	ENSMUSG00000024527.9	Afg3l2	18		mRNA processing	Processing of SMDT1	4
P47811	Mitogen-activated protein kinase 14 OS=Mus musculus OX=10090 GN=Mapk14 PE=1 SV=3	3	2	2	7	2	1	1	4	-0.875795	0.325379	360	41.3	5.88	cell death;cell differentiation;cell organization and biogenesis;metabolic process;regulation of biological process;response to stimulus	cytoplasm;cytosol;mitochondrion;nucleus	catalytic activity;nucleotide binding;protein binding;signal transducer activity	Pf00069, Pf01636, Pf07714	26416	ENSMUSG00000053436.14	Mapk14	17	FoxO signaling pathway; Leukocyte transendothelial migration; AGE-RAGE signaling pathway in diabetic complications; Chagas disease (American trypanosomiasis); T cell receptor signaling pathway; Retrograde endocannabinoid signaling; MAPK signaling pathway; Dopaminergic synapse; Progesterone-mediated oocyte maturation; Amyotrophic lateral sclerosis (ALS); Prolactin signaling pathway; TNF signaling …	Estrogen signaling; IL-5 Signaling Pathway; MicroRNAs in Cardiomyocyte Hypertrophy; MAPK Cascade; p38 MAPK Signaling Pathway; Parkinsons Disease Pathway; IL-3 Signaling Pathway; IL-6 signaling Pathway; Oxidative Stress; IL-2 Signaling Pathway; MAPK signaling pathway; EGFR1 Signaling Pathway; Insulin Signaling; Toll Like Receptor signaling	Platelet sensitization by LDL; NOD1/2 Signaling Pathway; activated TAK1 mediates p38 MAPK activation; Activation of the AP-1 family of transcription factors; CDO in myogenesis; Activated TLR4 signalling; Oxidative Stress Induced Senescence; VEGFA-VEGFR2 Pathway; Regulation of TP53 Activity through Phosphorylation; Neutrophil degranulation; DSCAM interactions; ADP signalling through P2Y purinocept…	113
Q63829	COMM domain-containing protein 3 OS=Mus musculus OX=10090 GN=Commd3 PE=1 SV=1	2	2	3	7	2	1	1	4	-0.875795	0.325379	195	22	5.59	metabolic process;regulation of biological process;transport	cytoplasm;nucleus		Pf07258	12238	ENSMUSG00000051154.11	Commd3	2			Neutrophil degranulation	3
Q9DBL1	Short/branched chain specific acyl-CoA dehydrogenase, mitochondrial OS=Mus musculus OX=10090 GN=Acadsb PE=1 SV=1	1	3	3	7	2	1	1	4	-0.875795	0.325379	432	47.8	7.87	metabolic process	mitochondrion;organelle lumen	catalytic activity;nucleotide binding	Pf00441, Pf02770, Pf02771, Pf08028	66885	ENSMUSG00000030861.15	Acadsb	7	Fatty acid metabolism; Valine, leucine and isoleucine degradation; Metabolic pathways; Fatty acid degradation		Branched-chain amino acid catabolism	7
Q99LT0	Protein dpy-30 homolog OS=Mus musculus OX=10090 GN=Dpy30 PE=1 SV=1	3	1	3	7	1	1	2	4	-0.875795	0.325379	99	11.2	4.88	cell organization and biogenesis;metabolic process;regulation of biological process;transport	Golgi;nucleus	catalytic activity;protein binding	Pf05186	66310	ENSMUSG00000024067.13	Dpy30	17			RUNX1 regulates genes involved in megakaryocyte differentiation and platelet function; PKMTs methylate histone lysines	8
P15116	Cadherin-2 OS=Mus musculus OX=10090 GN=Cdh2 PE=1 SV=2	1	3	3	7	1	1	2	4	-0.875795	0.325379	906	99.7	4.78	cell differentiation;cell organization and biogenesis;cellular component movement;regulation of biological process	cell surface;cytoplasm;cytoskeleton;membrane	metal ion binding;protein binding	Pf00028, Pf01049, Pf08758	12558	ENSMUSG00000024304.14	Cdh2	18	Arrhythmogenic right ventricular cardiomyopathy (ARVC); Cell adhesion molecules (CAMs)	Splicing factor NOVA regulated synaptic proteins; Primary Focal Segmental Glomerulosclerosis FSGS	Regulation of Insulin-like Growth Factor (IGF) transport and uptake by Insulin-like Growth Factor Binding Proteins (IGFBPs); Adherens junctions interactions; Post-translational protein phosphorylation; CDO in myogenesis	15
Q8BHG1	Nardilysin OS=Mus musculus OX=10090 GN=Nrdc PE=1 SV=1	1	5	2	8	4	6	3	13	0.631999	0.32576	1161	132.8	4.87	metabolic process;regulation of biological process	mitochondrion	catalytic activity;metal ion binding;protein binding	Pf00675, Pf05193	230598	ENSMUSG00000053510.12	Nrd1	4				0
P05480	Neuronal proto-oncogene tyrosine-protein kinase Src OS=Mus musculus OX=10090 GN=Src PE=1 SV=4	2	4	2	8	5	3	5	13	0.631999	0.32576	541	60.6	7.84	cell organization and biogenesis;cell proliferation;cellular component movement;defense response;metabolic process;regulation of biological process;response to stimulus;transport	cytoplasm;cytoskeleton;cytosol;endosome;membrane;mitochondrion;nucleus;vacuole	catalytic activity;nucleotide binding;protein binding	Pf00017, Pf00018, Pf00069, Pf07653, Pf07714, Pf14604	20779	ENSMUSG00000027646.15	Src	2	Oxytocin signaling pathway; ErbB signaling pathway; Endocytosis; Regulation of actin cytoskeleton; GABAergic synapse; Prolactin signaling pathway; VEGF signaling pathway; Focal adhesion; Chemokine signaling pathway; Platelet activation; Tuberculosis; Hepatitis B; Axon guidance; Adherens junction; Proteoglycans in cancer; Thyroid hormone signaling pathway; Rap1 signaling pathway; GnRH signaling pa…	Estrogen signaling; EPO Receptor Signaling; ErbB signaling pathway; Signaling of Hepatocyte Growth Factor Receptor; TNF-alpha NF-kB Signaling Pathway; IL-3 Signaling Pathway; Robo4 and VEGF Signaling Pathways Crosstalk; Kit Receptor Signaling Pathway; Alpha6-Beta4 Integrin Signaling Pathway; EGFR1 Signaling Pathway; Integrin-mediated Cell Adhesion; Focal Adhesion	RAF activation; Downstream signal transduction; Interleukin-20 family signaling; FCGR activation; Regulation of RUNX1 Expression and Activity; GP1b-IX-V activation signalling; Spry regulation of FGF signaling; Regulation of KIT signaling; VEGFR2 mediated cell proliferation; EPHB-mediated forward signaling; EPHA-mediated growth cone collapse; Ephrin signaling; EPH-ephrin mediated repulsion of cell…	130
Q99KR3	Endoribonuclease LACTB2 OS=Mus musculus OX=10090 GN=Lactb2 PE=1 SV=1	3	3	2	8	4	4	5	13	0.631999	0.32576	288	32.7	6.33	metabolic process	mitochondrion;organelle lumen	catalytic activity;metal ion binding;RNA binding	Pf00753, Pf12706	212442	ENSMUSG00000025937.6	Lactb2	1				0
Q80WJ7	Protein LYRIC OS=Mus musculus OX=10090 GN=Mtdh PE=1 SV=1	2	2	4	8	2	5	6	13	0.631999	0.32576	579	63.8	9.33	cell organization and biogenesis;regulation of biological process;response to stimulus	cytoplasm;endoplasmic reticulum;membrane;nucleus	protein binding;RNA binding		67154	ENSMUSG00000022255.15	Mtdh	15				0
P99026	Proteasome subunit beta type-4 OS=Mus musculus OX=10090 GN=Psmb4 PE=1 SV=1	2	2	1	5	4	3	2	9	0.779557	0.326797	264	29.1	5.64	metabolic process;regulation of biological process	cytoplasm;cytosol;nucleus;proteasome	catalytic activity	Pf00227	19172	ENSMUSG00000005779.12	Psmb4	3	Proteasome	Proteasome Degradation	The role of GTSE1 in G2/M progression after G2 checkpoint; CDT1 association with the CDC6:ORC:origin complex; Ubiquitin Mediated Degradation of Phosphorylated Cdc25A; RUNX1 regulates transcription of genes involved in differentiation of HSCs; Degradation of beta-catenin by the destruction complex; Autodegradation of the E3 ubiquitin ligase COP1; UCH proteinases; MAPK6/MAPK4 signaling; SCF-beta-Tr…	127
P12815	Programmed cell death protein 6 OS=Mus musculus OX=10090 GN=Pdcd6 PE=1 SV=2	2	2	1	5	3	4	2	9	0.779557	0.326797	191	21.9	5.4	cell death;cell organization and biogenesis;metabolic process;regulation of biological process;response to stimulus;transport	cytoplasm;endoplasmic reticulum;endosome;membrane;nucleus	catalytic activity;metal ion binding;protein binding	Pf00036, Pf13405, Pf13499, Pf13833	18570	ENSMUSG00000021576.5	Pdcd6	13				0
Q9CSU0	Regulation of nuclear pre-mRNA domain-containing protein 1B OS=Mus musculus OX=10090 GN=Rprd1b PE=1 SV=2	3	1	1	5	4	2	3	9	0.779557	0.326797	326	36.9	5.97	metabolic process;regulation of biological process	cytosol;nucleus	protein binding	Pf04818	70470	ENSMUSG00000027651.16	Rprd1b	2			RNA polymerase II transcribes snRNA genes	3
P99028	Cytochrome b-c1 complex subunit 6, mitochondrial OS=Mus musculus OX=10090 GN=Uqcrh PE=1 SV=2	1	3	1	5	4	2	3	9	0.779557	0.326797	89	10.4	4.87	cell organization and biogenesis;metabolic process;transport	membrane;mitochondrion	catalytic activity;protein binding;transporter activity	Pf02320	66576	ENSMUSG00000063882.12	Uqcrh	4	Metabolic pathways; Huntington's disease; Non-alcoholic fatty liver disease (NAFLD); Oxidative phosphorylation; Parkinson's disease; Alzheimer's disease; Cardiac muscle contraction		Respiratory electron transport	11
Q91W43	Glycine dehydrogenase (decarboxylating), mitochondrial OS=Mus musculus OX=10090 GN=Gldc PE=1 SV=1	1	3	1	5	4	2	3	9	0.779557	0.326797	1025	113.2	7.56	metabolic process;response to stimulus	membrane;mitochondrion;nucleus	catalytic activity;protein binding	Pf01212, Pf02347	104174	ENSMUSG00000024827.9	Gldc	19	Metabolic pathways; Glycine, serine and threonine metabolism; Carbon metabolism; Glyoxylate and dicarboxylate metabolism		Glycine degradation	8
P70699	Lysosomal alpha-glucosidase OS=Mus musculus OX=10090 GN=Gaa PE=1 SV=2	2	2	1	5	3	3	3	9	0.779557	0.326797	953	106.2	5.83	cell organization and biogenesis;cellular homeostasis;metabolic process;regulation of biological process;response to stimulus	membrane;vacuole	catalytic activity	Pf00088, Pf01055, Pf13802	14387	ENSMUSG00000025579.14	Gaa	11	Metabolic pathways; Lysosome; Starch and sucrose metabolism; Galactose metabolism		Glycogen breakdown (glycogenolysis); Neutrophil degranulation; Lysosomal glycogen catabolism	12
Q9DC23	DnaJ homolog subfamily C member 10 OS=Mus musculus OX=10090 GN=Dnajc10 PE=1 SV=2	2	1	2	5	2	4	3	9	0.779557	0.326797	793	90.5	6.96	cellular homeostasis;metabolic process;regulation of biological process;response to stimulus	endoplasmic reticulum;membrane;organelle lumen	catalytic activity;enzyme regulator activity;protein binding	Pf00085, Pf00226, Pf13098, Pf13905	66861	ENSMUSG00000027006.13	Dnajc10	2	Protein processing in endoplasmic reticulum			1
Q9WUD1	STIP1 homology and U box-containing protein 1 OS=Mus musculus OX=10090 GN=Stub1 PE=1 SV=1	1	3	1	5	4	1	4	9	0.779557	0.326797	304	34.9	6.01	metabolic process;regulation of biological process;response to stimulus	cytoplasm;cytosol;endoplasmic reticulum;nucleus	catalytic activity;protein binding	Pf00515, Pf04564, Pf07719, Pf12895, Pf13414, Pf13424, Pf13432, Pf14559	56424	ENSMUSG00000039615.8	Stub1	17	Ubiquitin mediated proteolysis; Protein processing in endoplasmic reticulum		Downregulation of ERBB2 signaling; Regulation of RUNX2 expression and activity; Regulation of PTEN stability and activity; Downregulation of TGF-beta receptor signaling	19
P57716	Nicastrin OS=Mus musculus OX=10090 GN=Ncstn PE=1 SV=3	3	1	1	5	3	2	4	9	0.779557	0.326797	708	78.4	6.09	cell proliferation;metabolic process;regulation of biological process;response to stimulus	endoplasmic reticulum;Golgi;membrane	catalytic activity;protein binding	Pf05450	59287	ENSMUSG00000003458.12	Ncstn	1	Notch signaling pathway; Alzheimer's disease	Alzheimers Disease; Delta-Notch Signaling Pathway; Notch Signaling Pathway	Signaling by NOTCH3; Signaling by NOTCH; NRIF signals cell death from the nucleus; Neutrophil degranulation; Signalling by NGF; Nuclear signaling by ERBB4; Signaling by NOTCH4; Regulated proteolysis of p75NTR; EPH-ephrin mediated repulsion of cells	24
Q8BG51	Mitochondrial Rho GTPase 1 OS=Mus musculus OX=10090 GN=Rhot1 PE=1 SV=1	1	1	3	5	3	2	4	9	0.779557	0.326797	631	72.2	6.49	cell organization and biogenesis;cellular component movement;cellular homeostasis;regulation of biological process;response to stimulus;transport	membrane;mitochondrion	catalytic activity;metal ion binding;nucleotide binding	Pf00071, Pf08355, Pf08356, Pf08477	59040	ENSMUSG00000017686.16	Rhot1	11			Ub-specific processing proteases; Rho GTPase cycle	7
Q8BZ98	Dynamin-3 OS=Mus musculus OX=10090 GN=Dnm3 PE=1 SV=1	0.5	4	0.5	5	2	3	4	9	0.779557	0.326797	863	97.1	8.35	cell organization and biogenesis;regulation of biological process;transport	cytoplasm;cytoskeleton;Golgi;membrane;mitochondrion	catalytic activity;nucleotide binding;protein binding	Pf00169, Pf00350, Pf01031, Pf02212	103967		Dnm3	1	Endocytosis; Phospholipase D signaling pathway; Endocrine and other factor-regulated calcium reabsorption; Synaptic vesicle cycle; Bacterial invasion of epithelial cells		Recycling pathway of L1; MHC class II antigen presentation; Toll Like Receptor 4 (TLR4) Cascade	15
Q3TJZ6	Protein FAM98A OS=Mus musculus OX=10090 GN=Fam98a PE=1 SV=1	3	1	1	5	1	1	0.5	2.5	-1.06844	0.328029	515	55	8.95	metabolic process;regulation of biological process		catalytic activity;protein binding;RNA binding	Pf10239	72722	ENSMUSG00000002017.9	Fam98a	17				0
Q60902	Epidermal growth factor receptor substrate 15-like 1 OS=Mus musculus OX=10090 GN=Eps15l1 PE=1 SV=3	2	1	2	5	1	0.5	1	2.5	-1.06844	0.328029	907	99.2	5.02	cell differentiation;cell organization and biogenesis;cellular component movement;metabolic process;regulation of biological process;transport	cytoplasm;cytoskeleton;Golgi;membrane;nucleus	catalytic activity;metal ion binding;motor activity;nucleotide binding;protein binding;structural molecule activity;transporter activity	Pf00038, Pf00261, Pf00529, Pf00769, Pf01496, Pf01576, Pf02321, Pf02463, Pf02841, Pf02994, Pf03148, Pf03938, Pf03962, Pf03999, Pf04012, Pf04111, Pf04156, Pf04778, Pf04912, Pf05103, Pf05149, Pf05478, Pf05483, Pf05557, Pf05622, Pf05667, Pf05701, Pf06008, Pf06160, Pf06818, Pf07111, Pf07798, Pf07888, Pf07926, Pf08317, Pf08614, Pf09311, Pf09726, Pf09730, Pf09731, Pf09755, Pf10146, Pf10168, Pf10174, Pf1…	13859	ENSMUSG00000006276.10	Eps15l1	8	Endocytosis	EGFR1 Signaling Pathway	Cargo recognition for clathrin-mediated endocytosis; EGFR downregulation	10
Q9D4H1	Exocyst complex component 2 OS=Mus musculus OX=10090 GN=Exoc2 PE=1 SV=1	3	1	1	5	0.5	1	1	2.5	-1.06844	0.328029	924	103.9	7.18	cell organization and biogenesis;regulation of biological process;transport	membrane	protein binding	Pf01833, Pf15469	66482	ENSMUSG00000021357.13	Exoc2	13	Ras signaling pathway		Insulin processing; VxPx cargo-targeting to cilium	8
Q9Z1M8	Protein Red OS=Mus musculus OX=10090 GN=Ik PE=1 SV=2	2	2	1	5	0.5	1	1	2.5	-1.06844	0.328029	557	65.6	6.64	metabolic process;regulation of biological process	chromosome;cytoplasm;cytoskeleton;nucleus;spliceosomal complex	protein binding	Pf07807, Pf07808	24010	ENSMUSG00000024474.5	Ik	18				0
Q80X82	Symplekin OS=Mus musculus OX=10090 GN=Sympk PE=1 SV=2	1	3	1	5	0.5	1	1	2.5	-1.06844	0.328029	1288	142.5	6.05												0
P62257	Ubiquitin-conjugating enzyme E2 H OS=Mus musculus OX=10090 GN=Ube2h PE=1 SV=1	1	2	2	5	0.5	1	1	2.5	-1.06844	0.328029	183	20.6	4.67	metabolic process	cytoplasm	catalytic activity;nucleotide binding;protein binding	Pf00179	22214	ENSMUSG00000039159.16	Ube2h	6	Ubiquitin mediated proteolysis		Synthesis of active ubiquitin: roles of E1 and E2 enzymes	5
Q99020	Heterogeneous nuclear ribonucleoprotein A/B OS=Mus musculus OX=10090 GN=Hnrnpab PE=1 SV=1	12	10	9	31	12	15	14	41	0.334915	0.328294	285	30.8	7.91	cell organization and biogenesis;metabolic process;regulation of biological process	cytoplasm;nucleus	DNA binding;protein binding;RNA binding	Pf00076, Pf08143, Pf13893, Pf14259	15384	ENSMUSG00000020358.17	Hnrnpab	11		mRNA processing		1
P68254	14-3-3 protein theta OS=Mus musculus OX=10090 GN=Ywhaq PE=1 SV=1	13	11	13	37	13	16	19	48	0.307069	0.329685	245	27.8	4.78	cell differentiation;cell organization and biogenesis;metabolic process;regulation of biological process;response to stimulus;transport	cytoplasm;cytoskeleton;cytosol;Golgi;membrane	catalytic activity;DNA binding;protein binding	Pf00244	22630; 102634437; 214444	ENSMUSG00000076432.12	Ywhaq; LOC102634437; Gm11226; Ywhaq-ps3; Cdk5rap2	12; 4	Epstein-Barr virus infection; Hippo signaling pathway; Hepatitis B; Oocyte meiosis; Cell cycle; PI3K-Akt signaling pathway; Viral carcinogenesis	Primary Focal Segmental Glomerulosclerosis FSGS	Translocation of GLUT4 to the plasma membrane; Activation of BAD and translocation to mitochondria ; RHO GTPases activate PKNs; TP53 Regulates Metabolic Genes; Chk1/Chk2(Cds1) mediated inactivation of Cyclin B:Cdk1 complex	30
Q9Z0U1	Tight junction protein ZO-2 OS=Mus musculus OX=10090 GN=Tjp2 PE=1 SV=2	7	7	2	16	8	7	8	23	0.455122	0.330519	1167	131.2	6.79	regulation of biological process;response to stimulus;transport	cell surface;cytosol;membrane;nucleus	protein binding	Pf00595, Pf00625, Pf07653, Pf13180	21873	ENSMUSG00000024812.9	Tjp2	19	Tight junction		Signaling by Hippo	3
P10649	Glutathione S-transferase Mu 1 OS=Mus musculus OX=10090 GN=Gstm1 PE=1 SV=2	11	11	10	32	9	9	8	26	-0.368001	0.332685	218	26	7.94	metabolic process;response to stimulus	cytoplasm;cytosol;extracellular	catalytic activity;metal ion binding;protein binding	Pf00043, Pf02798, Pf13417, Pf14497	14862	ENSMUSG00000058135.12	Gstm1	3	Glutathione metabolism; Platinum drug resistance; Drug metabolism - cytochrome P450; Chemical carcinogenesis; Metabolism of xenobiotics by cytochrome P450	Metapathway biotransformation; Aflatoxin B1 metabolism; Estrogen metabolism		8
Q9CR16	Peptidyl-prolyl cis-trans isomerase D OS=Mus musculus OX=10090 GN=Ppid PE=1 SV=3	13	10	9	32	12	5	9	26	-0.368001	0.332685	370	40.7	7.43	cell death;cell organization and biogenesis;metabolic process;regulation of biological process;response to stimulus;transport	cytoplasm;cytosol;mitochondrion;nucleus	catalytic activity;protein binding	Pf00160, Pf00515, Pf07719, Pf13414, Pf13424, Pf13432, Pf14559	67738	ENSMUSG00000027804.13	Ppid	3				0
E9PVA8	eIF-2-alpha kinase activator GCN1 OS=Mus musculus OX=10090 GN=Gcn1 PE=1 SV=1	35	40	32	107	31	34	33	98	-0.195197	0.33284	2671	292.8	7.36	cell communication;regulation of biological process;response to stimulus	cytoplasm;cytosol;membrane	enzyme regulator activity;protein binding;RNA binding	Pf12074, Pf13646	231659	ENSMUSG00000041638.18	Gcn1l1	5				0
P45591	Cofilin-2 OS=Mus musculus OX=10090 GN=Cfl2 PE=1 SV=1	7	8	6	21	6	6	4	16	-0.460758	0.333784	166	18.7	7.88	cell organization and biogenesis;cellular homeostasis;regulation of biological process	cytoplasm;cytoskeleton;nucleus	protein binding	Pf00241	12632	ENSMUSG00000062929.7	Cfl2	12	Regulation of actin cytoskeleton; Axon guidance; Pertussis; Fc gamma R-mediated phagocytosis	G13 Signaling Pathway; Regulation of Actin Cytoskeleton		6
P08207	Protein S100-A10 OS=Mus musculus OX=10090 GN=S100a10 PE=1 SV=2	4	6	2	12	6	6	6	18	0.516522	0.334133	97	11.2	6.77	cell organization and biogenesis;regulation of biological process;response to stimulus	endoplasmic reticulum;extracellular;membrane	metal ion binding;protein binding	Pf01023	20194	ENSMUSG00000041959.14	S100a10	3		Prostaglandin Synthesis and Regulation	Dissolution of Fibrin Clot	3
Q8C166	Copine-1 OS=Mus musculus OX=10090 GN=Cpne1 PE=1 SV=1	5	4	3	12	6	4	8	18	0.516522	0.334133	536	58.8	5.66	cell differentiation;cell growth;metabolic process;regulation of biological process;response to stimulus	cytoplasm;cytosol;membrane;nucleus	catalytic activity;metal ion binding;protein binding	Pf00168, Pf07002, Pf10138	266692	ENSMUSG00000074643.12	Cpne1	2			Neutrophil degranulation; Glycerophospholipid biosynthesis	7
P61087	Ubiquitin-conjugating enzyme E2 K OS=Mus musculus OX=10090 GN=Ube2k PE=1 SV=3	4	5	4	13	3	4	2	9	-0.598955	0.334892	200	22.4	5.44	cell organization and biogenesis;metabolic process;regulation of biological process;response to stimulus	cytoplasm;nucleus	catalytic activity;nucleotide binding;protein binding	Pf00179, Pf00627	53323	ENSMUSG00000029203.16	Ube2k	5	Ubiquitin mediated proteolysis		Synthesis of active ubiquitin: roles of E1 and E2 enzymes	5
O88967	ATP-dependent zinc metalloprotease YME1L1 OS=Mus musculus OX=10090 GN=Yme1l1 PE=1 SV=1	3	5	5	13	2	3	4	9	-0.598955	0.334892	715	80	8.97	cell organization and biogenesis;cell proliferation;metabolic process;regulation of biological process;response to stimulus	membrane;mitochondrion	catalytic activity;metal ion binding;nucleotide binding	Pf00004, Pf01078, Pf01434, Pf05496, Pf06068, Pf07724, Pf07728, Pf13191, Pf13207, Pf13401, Pf13481	27377	ENSMUSG00000026775.9	Yme1l1	2			Processing of SMDT1	3
P62908	40S ribosomal protein S3 OS=Mus musculus OX=10090 GN=Rps3 PE=1 SV=1	27	22	24	73	21	25	19	65	-0.235897	0.337123	243	26.7	9.66	cell death;cell division;cell organization and biogenesis;metabolic process;regulation of biological process;response to stimulus	cytoplasm;cytoskeleton;cytosol;endoplasmic reticulum;membrane;mitochondrion;nucleus;organelle lumen;ribosome	catalytic activity;DNA binding;protein binding;RNA binding;structural molecule activity	Pf00189, Pf07650	27050	ENSMUSG00000030744.13	Rps3	7	Ribosome	Cytoplasmic Ribosomal Proteins	L13a-mediated translational silencing of Ceruloplasmin expression; Nonsense Mediated Decay (NMD) independent of the Exon Junction Complex (EJC); Nonsense Mediated Decay (NMD) enhanced by the Exon Junction Complex (EJC); Ribosomal scanning and start codon recognition; GTP hydrolysis and joining of the 60S ribosomal subunit; Formation of a pool of free 40S subunits; SRP-dependent cotranslational pr…	18
Q70FJ1	A-kinase anchor protein 9 OS=Mus musculus OX=10090 GN=Akap9 PE=1 SV=2	3	5	2	10	1	0.5	5	6.5	-0.689929	0.337941	3797	435.9	5.03	cell organization and biogenesis;regulation of biological process;response to stimulus	cytoplasm;cytoskeleton;Golgi	protein binding;structural molecule activity	Pf05852, Pf10495, Pf12128, Pf13166	100986		Akap9	5		G Protein Signaling Pathways		1
Q99JI6	Ras-related protein Rap-1b OS=Mus musculus OX=10090 GN=Rap1b PE=1 SV=2	6	6	5	17	0.5	4	8	12.5	-0.512047	0.338268	184	20.8	5.78	cell proliferation;regulation of biological process;response to stimulus	cytoplasm;cytosol;membrane	catalytic activity;nucleotide binding;protein binding	Pf00009, Pf00071, Pf08477	215449	ENSMUSG00000052681.8	Rap1b	10	Leukocyte transendothelial migration; MAPK signaling pathway; Pancreatic secretion; Ras signaling pathway; Focal adhesion; Long-term potentiation; Chemokine signaling pathway; Platelet activation; Neurotrophin signaling pathway; Rap1 signaling pathway; cAMP signaling pathway; Renal cell carcinoma	Signaling of Hepatocyte Growth Factor Receptor; Chemokine signaling pathway; MAPK signaling pathway; Integrin-mediated Cell Adhesion; Focal Adhesion	p130Cas linkage to MAPK signaling for integrins; GRB2:SOS provides linkage to MAPK signaling for Integrins ; Neutrophil degranulation; MET activates RAP1 and RAC1; Rap1 signalling	34
P47757-4	Isoform 3 of F-actin-capping protein subunit beta OS=Mus musculus OX=10090 GN=Capzb	0.5	10	11	21.5	0.5	8	8	16.5	-0.450311	0.338281	301	33.7	6.43	cell organization and biogenesis;regulation of biological process	cytoplasm;cytoskeleton;membrane	protein binding	Pf01115	12345	ENSMUSG00000028745.18	Capzb	4				0
Q61166	Microtubule-associated protein RP/EB family member 1 OS=Mus musculus OX=10090 GN=Mapre1 PE=1 SV=3	8	9	5	22	7	6	4	17	-0.440409	0.342616	268	30	5.22	cell division;regulation of biological process	cytoplasm;cytoskeleton;Golgi	protein binding;RNA binding	Pf00307, Pf03271	13589	ENSMUSG00000027479.14	Mapre1	2			Anchoring of the basal body to the plasma membrane; The role of GTSE1 in G2/M progression after G2 checkpoint; AURKA Activation by TPX2; Loss of Nlp from mitotic centrosomes; Recruitment of mitotic centrosome proteins and complexes; Regulation of PLK1 Activity at G2/M Transition; Recruitment of NuMA to mitotic centrosomes; Resolution of Sister Chromatid Cohesion; Amplification of signal from unat…	29
P54823	Probable ATP-dependent RNA helicase DDX6 OS=Mus musculus OX=10090 GN=Ddx6 PE=1 SV=1	7	9	6	22	7	4	6	17	-0.440409	0.342616	483	54.2	8.66	cell organization and biogenesis;metabolic process;regulation of biological process	cytoplasm;cytosol;membrane;mitochondrion;nucleus	catalytic activity;nucleotide binding;protein binding;RNA binding	Pf00270, Pf00271, Pf14617	13209	ENSMUSG00000032097.10	Ddx6	9	RNA degradation	mRNA processing	mRNA decay by 5' to 3' exoribonuclease	5
Q61464	Zinc finger protein 638 OS=Mus musculus OX=10090 GN=Znf638 PE=1 SV=2	2	1	0.5	3.5	0.5	0.5	0.5	1.5	-1.29083	0.343271	1960	218	6.89	metabolic process;regulation of biological process	nucleus	DNA binding;metal ion binding;RNA binding	Pf12171, Pf13893, Pf14259	18139		Zfml; Zfp638	6		mRNA processing	Mus musculus biological processes; Transcriptional Regulation of Adipocyte Differentiation in 3T3-L1 Pre-adipocytes	3
Q61164	Transcriptional repressor CTCF OS=Mus musculus OX=10090 GN=Ctcf PE=1 SV=2	2	1	0.5	3.5	0.5	0.5	0.5	1.5	-1.29083	0.343271	736	83.7	6.9	cell organization and biogenesis;metabolic process;regulation of biological process	chromosome;nucleus	DNA binding;metal ion binding;protein binding	Pf06750, Pf13465	13018	ENSMUSG00000005698.15	Ctcf	8		SIDS Susceptibility Pathways; PluriNetWork		2
Q9ES97	Reticulon-3 OS=Mus musculus OX=10090 GN=Rtn3 PE=1 SV=2	1	2	0.5	3.5	0.5	0.5	0.5	1.5	-1.29083	0.343271	964	103.8	4.92	cell death;cell organization and biogenesis;transport	endoplasmic reticulum;Golgi;membrane	protein binding	Pf02453	20168	ENSMUSG00000024758.14	Rtn3	19	Alzheimer's disease		Synaptic adhesion-like molecules	4
Q8K0D0	Cyclin-dependent kinase 17 OS=Mus musculus OX=10090 GN=Cdk17 PE=1 SV=2	1	2	0.5	3.5	0.5	0.5	0.5	1.5	-1.29083	0.343271	523	59.5	9.03	metabolic process	cytoplasm;nucleus	catalytic activity;nucleotide binding	Pf00069, Pf07714, Pf14531	237459	ENSMUSG00000020015.10	Cdk17	10				0
Q8CCP0	Nuclear export mediator factor Nemf OS=Mus musculus OX=10090 GN=Nemf PE=1 SV=2	1	2	0.5	3.5	0.5	0.5	0.5	1.5	-1.29083	0.343271	1064	121.1	6.8	transport	nucleus		Pf05670, Pf05833, Pf11923	66244	ENSMUSG00000020982.8	Nemf	12				0
P27601	Guanine nucleotide-binding protein subunit alpha-13 OS=Mus musculus OX=10090 GN=Gna13 PE=1 SV=1	2	0.5	1	3.5	0.5	0.5	0.5	1.5	-1.29083	0.343271	377	44	8.21	cell differentiation;cellular homeostasis;regulation of biological process;response to stimulus	cytoplasm;cytosol;membrane;nucleus	catalytic activity;metal ion binding;nucleotide binding;protein binding;signal transducer activity	Pf00025, Pf00503	14674	ENSMUSG00000020611.14	Gna13	11	Phospholipase D signaling pathway; Regulation of actin cytoskeleton; Platelet activation; Sphingolipid signaling pathway; Long-term depression; cGMP-PKG signaling pathway; Pathways in cancer; Vascular smooth muscle contraction	G Protein Signaling Pathways; G13 Signaling Pathway; Regulation of Actin Cytoskeleton	Rho GTPase cycle; NRAGE signals death through JNK; G alpha (12/13) signalling events; Thrombin signalling through proteinase activated receptors (PARs); Signalling by NGF; Thromboxane signalling through TP receptor	27
A3KFM7	Chromodomain-helicase-DNA-binding protein 6 OS=Mus musculus OX=10090 GN=Chd6 PE=1 SV=1	2	0.5	1	3.5	0.5	0.5	0.5	1.5	-1.29083	0.343271	2711	305.2	6.38	cell organization and biogenesis;metabolic process;regulation of biological process;response to stimulus	nucleus	catalytic activity;DNA binding;nucleotide binding;protein binding	Pf00176, Pf00270, Pf00271, Pf00385, Pf07533	71389	ENSMUSG00000057133.14	Chd6	2				0
Q61687	Transcriptional regulator ATRX OS=Mus musculus OX=10090 GN=Atrx PE=1 SV=3	0.5	2	1	3.5	0.5	0.5	0.5	1.5	-1.29083	0.343271	2476	278.4	6.68	cell organization and biogenesis;metabolic process;regulation of biological process;response to stimulus	chromosome;cytoplasm;nucleus	catalytic activity;DNA binding;metal ion binding;nucleotide binding;protein binding	Pf00176, Pf00271	22589	ENSMUSG00000031229.16	Atrx	X		PluriNetWork		1
Q8BVI4	Dihydropteridine reductase OS=Mus musculus OX=10090 GN=Qdpr PE=1 SV=2	0.5	2	1	3.5	0.5	0.5	0.5	1.5	-1.29083	0.343271	241	25.6	7.81	metabolic process;response to stimulus	cytoplasm;cytosol;mitochondrion	catalytic activity;nucleotide binding;protein binding		110391	ENSMUSG00000015806.12	Qdpr; LOC102643271	5	Metabolic pathways; Folate biosynthesis		Phenylalanine and tyrosine catabolism	6
O35166	Golgi SNAP receptor complex member 2 OS=Mus musculus OX=10090 GN=Gosr2 PE=1 SV=2	1	0.5	2	3.5	0.5	0.5	0.5	1.5	-1.29083	0.343271	212	24.7	8.21	cell organization and biogenesis;transport	cytosol;endoplasmic reticulum;Golgi;membrane	protein binding	Pf12352	56494	ENSMUSG00000020946.13	Gosr2	11	SNARE interactions in vesicular transport		COPI-mediated anterograde transport; COPII (Coat Protein 2) Mediated Vesicle Transport; Cargo concentration in the ER; Intra-Golgi traffic	13
Q9CR98	Protein FAM136A OS=Mus musculus OX=10090 GN=Fam136a PE=1 SV=1	1	0.5	2	3.5	0.5	0.5	0.5	1.5	-1.29083	0.343271	138	15.7	7.61		cytoplasm;mitochondrion		Pf05811	66488	ENSMUSG00000057497.8	Fam136a	6				0
Q925E7	Serine/threonine-protein phosphatase 2A 55 kDa regulatory subunit B delta isoform OS=Mus musculus OX=10090 GN=Ppp2r2d PE=1 SV=1	0.5	1	2	3.5	0.5	0.5	0.5	1.5	-1.29083	0.343271	453	51.9	6.49	cell division;metabolic process;regulation of biological process	cytoplasm;cytosol	catalytic activity;enzyme regulator activity;protein binding		52432	ENSMUSG00000041769.13	Ppp2r2d	7	mRNA surveillance pathway; Chagas disease (American trypanosomiasis); Dopaminergic synapse; Hippo signaling pathway; Sphingolipid signaling pathway; Hepatitis C; PI3K-Akt signaling pathway; AMPK signaling pathway; Tight junction; Adrenergic signaling in cardiomyocytes	Focal Adhesion-PI3K-Akt-mTOR-signaling pathway; Wnt Signaling Pathway and Pluripotency		12
Q9DBS5	Kinesin light chain 4 OS=Mus musculus OX=10090 GN=Klc4 PE=1 SV=1	0.5	1	2	3.5	0.5	0.5	0.5	1.5	-1.29083	0.343271	619	68.6	6.09		cytoplasm;cytoskeleton	catalytic activity;motor activity;protein binding	Pf00515, Pf09311, Pf13374, Pf13414, Pf13424, Pf13432, Pf14559	74764	ENSMUSG00000003546.9	Klc4	17	Salmonella infection			1
Q9Z0K8	Pantetheinase OS=Mus musculus OX=10090 GN=Vnn1 PE=1 SV=3	8	6	3	17	7	10	7	24	0.429059	0.346382	512	57.1	5.94	defense response;metabolic process;regulation of biological process;response to stimulus	membrane	catalytic activity	Pf00795	22361	ENSMUSG00000037440.8	Vnn1	10	Pantothenate and CoA biosynthesis		Post-translational modification: synthesis of GPI-anchored proteins; Neutrophil degranulation; Vitamin B5 (pantothenate) metabolism	11
P62880	Guanine nucleotide-binding protein G(I)/G(S)/G(T) subunit beta-2 OS=Mus musculus OX=10090 GN=Gnb2 PE=1 SV=3	12	12	11	35	11	10	8	29	-0.339742	0.347225	340	37.3	6	regulation of biological process;response to stimulus	cytoplasm;membrane	catalytic activity;protein binding;signal transducer activity	Pf00400	14693	ENSMUSG00000029713.15	Gnb2	5	Morphine addiction; Cholinergic synapse; Retrograde endocannabinoid signaling; Dopaminergic synapse; Ras signaling pathway; GABAergic synapse; Chemokine signaling pathway; Glutamatergic synapse; Pathways in cancer; Alcoholism; PI3K-Akt signaling pathway; Circadian entrainment; Serotonergic synapse	Chemokine signaling pathway; G Protein Signaling Pathways; Focal Adhesion-PI3K-Akt-mTOR-signaling pathway; Myometrial Relaxation and Contraction Pathways; Calcium Regulation in the Cardiac Cell	Glucagon signaling in metabolic regulation; Glucagon-like Peptide-1 (GLP1) regulates insulin secretion; Cooperation of PDCL (PhLP1) and TRiC/CCT in G-protein beta folding; Adrenaline,noradrenaline inhibits insulin secretion; Activation of G protein gated Potassium channels; Vasopressin regulates renal water homeostasis via Aquaporins; Glucagon-type ligand receptors; Inhibition of voltage gated Ca…	47
E9Q7G0	Nuclear mitotic apparatus protein 1 OS=Mus musculus OX=10090 GN=Numa1 PE=1 SV=1	22	28	25	75	26	30	35	91	0.210536	0.348987	2094	235.5	5.87	cell differentiation;cell division;cell organization and biogenesis;metabolic process;regulation of biological process	chromosome;cytoplasm;cytoskeleton;cytosol;membrane;nucleus	protein binding	Pf04111, Pf09726, Pf12128, Pf14992	101706	ENSMUSG00000066306.13	Numa1	7			Recruitment of NuMA to mitotic centrosomes; Mitotic Prophase	6
Q8BU30	Isoleucine--tRNA ligase, cytoplasmic OS=Mus musculus OX=10090 GN=Iars1 PE=1 SV=2	18	17	19	54	17	14	16	47	-0.268739	0.349725	1262	144.2	6.55	cell differentiation;metabolic process;regulation of biological process	cytoplasm;cytosol;membrane	catalytic activity;nucleotide binding;protein binding;RNA binding	Pf00133, Pf01406, Pf08264, Pf09334	105148	ENSMUSG00000037851.13	Iars	13	Aminoacyl-tRNA biosynthesis			1
B2RXS4	Plexin-B2 OS=Mus musculus OX=10090 GN=Plxnb2 PE=1 SV=1	15	16	15	46	17	21	20	58	0.265979	0.349731	1842	206.1	5.87	cell proliferation;development;regulation of biological process;response to stimulus	cell surface;membrane	protein binding;receptor activity;signal transducer activity	Pf01403, Pf01437, Pf01833, Pf08337	140570	ENSMUSG00000036606.16	Plxnb2	15	Axon guidance			1
Q99LE6	ATP-binding cassette sub-family F member 2 OS=Mus musculus OX=10090 GN=Abcf2 PE=1 SV=1	5	4	5	14	7	1	2	10	-0.553867	0.350851	628	71.7	7.05		membrane;mitochondrion	catalytic activity;nucleotide binding	Pf00005, Pf12848	27407	ENSMUSG00000028953.10	Abcf2	5				0
Q62418	Drebrin-like protein OS=Mus musculus OX=10090 GN=Dbnl PE=1 SV=2	5	4	5	14	4	4	2	10	-0.553867	0.350851	436	48.7	4.92	cell organization and biogenesis;regulation of biological process;response to stimulus;transport	cytoplasm;cytoskeleton;cytosol;endosome;Golgi;membrane	protein binding	Pf00018, Pf00241, Pf07653, Pf14604	13169	ENSMUSG00000020476.14	Dbnl	11			Neutrophil degranulation; Caspase-mediated cleavage of cytoskeletal proteins; Neurexins and neuroligins	11
Q9D892	Inosine triphosphate pyrophosphatase OS=Mus musculus OX=10090 GN=Itpa PE=1 SV=2	4	5	5	14	4	3	3	10	-0.553867	0.350851	198	21.9	5.87	cell organization and biogenesis;metabolic process	cytoplasm;cytosol	catalytic activity;metal ion binding;nucleotide binding;protein binding	Pf01725	16434	ENSMUSG00000074797.11	Itpa	2	Metabolic pathways; Purine metabolism; Drug metabolism - other enzymes	Purine metabolism	Purine catabolism	8
Q8BWB6	Metalloreductase STEAP2 OS=Mus musculus OX=10090 GN=Steap2 PE=1 SV=1	4	5	5	14	3	4	3	10	-0.553867	0.350851	489	55.7	9.2	metabolic process;response to stimulus;transport	cytosol;endosome;membrane	catalytic activity;metal ion binding;transporter activity	Pf01794, Pf03807	74051	ENSMUSG00000015653.13	Steap2	5	Mineral absorption			1
Q8K1X1	WD repeat-containing protein 11 OS=Mus musculus OX=10090 GN=Wdr11 PE=1 SV=1	1	1	1	3	4	1	1	6	0.93156	0.352829	1223	135.9	7.11		cytoplasm;cytoskeleton;cytosol;membrane;nucleus	protein binding		207425		Wdr11	7				0
Q9CYL5	Golgi-associated plant pathogenesis-related protein 1 OS=Mus musculus OX=10090 GN=Glipr2 PE=1 SV=3	1	1	1	3	2	3	1	6	0.93156	0.352829	154	17.1	9.51	regulation of biological process	extracellular;Golgi;membrane	protein binding	Pf00188	384009	ENSMUSG00000028480.14	Glipr2	4				0
Q91VE6	MKI67 FHA domain-interacting nucleolar phosphoprotein OS=Mus musculus OX=10090 GN=Nifk PE=1 SV=1	0.5	2	0.5	3	3	1	2	6	0.93156	0.352829	317	36.2	10.24	regulation of biological process	chromosome;cytoplasm;nucleus	RNA binding	Pf00076, Pf12196, Pf13893, Pf14259	67949	ENSMUSG00000026377.12	Mki67ip; Nifk	1		mRNA processing		1
Q80WQ2	Protein VAC14 homolog OS=Mus musculus OX=10090 GN=Vac14 PE=1 SV=1	1	1	1	3	2	2	2	6	0.93156	0.352829	782	88	6.13	regulation of biological process;response to stimulus	endoplasmic reticulum;endosome;membrane	enzyme regulator activity	Pf11916, Pf12755, Pf13513	234729	ENSMUSG00000010936.11	Vac14	8	HTLV-I infection; Viral carcinogenesis		Synthesis of PIPs at the early endosome membrane; Synthesis of PIPs at the Golgi membrane; Synthesis of PIPs at the late endosome membrane	9
P52825	Carnitine O-palmitoyltransferase 2, mitochondrial OS=Mus musculus OX=10090 GN=Cpt2 PE=1 SV=2	1	1	1	3	2	2	2	6	0.93156	0.352829	658	73.9	8.37	metabolic process;transport	membrane;mitochondrion	catalytic activity	Pf00755	12896	ENSMUSG00000028607.16	Cpt2	4	PPAR signaling pathway; Fatty acid metabolism; Fatty acid degradation	Fatty Acid Beta Oxidation; PPAR signaling pathway; Mitochondrial LC-Fatty Acid Beta-Oxidation	Import of palmitoyl-CoA into the mitochondrial matrix	10
Q99LM2	CDK5 regulatory subunit-associated protein 3 OS=Mus musculus OX=10090 GN=Cdk5rap3 PE=1 SV=1	1	1	1	3	2	2	2	6	0.93156	0.352829	503	57	4.83	cell organization and biogenesis;cell proliferation;metabolic process;regulation of biological process;response to stimulus	cytoplasm;cytoskeleton;cytosol;membrane;nucleus	protein binding	Pf05600	80280	ENSMUSG00000018669.14	Cdk5rap3	11				0
Q8C052	Microtubule-associated protein 1S OS=Mus musculus OX=10090 GN=Map1s PE=1 SV=2	1	1	1	3	2	2	2	6	0.93156	0.352829	973	102.9	7.02	cell death;cell organization and biogenesis;regulation of biological process	cytoplasm;cytoskeleton;cytosol;nucleus	DNA binding;protein binding	Pf08905	270058	ENSMUSG00000019261.3	Map1s; Mtap1s	8				0
Q9EST4	Proteasome assembly chaperone 2 OS=Mus musculus OX=10090 GN=Psmg2 PE=1 SV=1	1	1	1	3	2	2	2	6	0.93156	0.352829	264	29.5	6.05	cell organization and biogenesis;regulation of biological process	cytosol;nucleus;proteasome		Pf09754	107047	ENSMUSG00000024537.4	Psmg2	18				0
O54879	High mobility group protein B3 OS=Mus musculus OX=10090 GN=Hmgb3 PE=1 SV=3	1	1	1	3	1	3	2	6	0.93156	0.352829	200	23	8.37	defense response;metabolic process;regulation of biological process;response to stimulus	chromosome;cytoplasm;nucleus	DNA binding;RNA binding	Pf00505, Pf09011	15354	ENSMUSG00000015217.11	Hmgb3	X				0
Q9Z2M7	Phosphomannomutase 2 OS=Mus musculus OX=10090 GN=Pmm2 PE=1 SV=1	1	1	1	3	2	1	3	6	0.93156	0.352829	242	27.6	6.42	metabolic process;transport	cytoplasm;cytosol;nucleus	catalytic activity	Pf03332, Pf08282	54128	ENSMUSG00000022711.15	Pmm2	16	Metabolic pathways; Amino sugar and nucleotide sugar metabolism; Fructose and mannose metabolism		Synthesis of GDP-mannose	9
Q9CYN2	Signal peptidase complex subunit 2 OS=Mus musculus OX=10090 GN=Spcs2 PE=1 SV=1	0.5	0.5	2	3	2	1	3	6	0.93156	0.352829	226	25	8.57	metabolic process;transport	endoplasmic reticulum;membrane	catalytic activity	Pf06703	66624	Spcs2	7	ENSMUSG00000035227.7	Synthesis, secretion, and deacylation of Ghrelin	Protein export		4
O89023	Tripeptidyl-peptidase 1 OS=Mus musculus OX=10090 GN=Tpp1 PE=1 SV=2	1	1	1	3	1	2	3	6	0.93156	0.352829	562	61.3	6.57	cell differentiation;cell organization and biogenesis;metabolic process	mitochondrion;vacuole	catalytic activity;metal ion binding;protein binding	Pf00082, Pf09286	12751	ENSMUSG00000030894.5	Tpp1	7	Lysosome			1
Q8CHT0	Delta-1-pyrroline-5-carboxylate dehydrogenase, mitochondrial OS=Mus musculus OX=10090 GN=Aldh4a1 PE=1 SV=3	1	1	1	3	1	2	3	6	0.93156	0.352829	562	61.8	8.24	cell organization and biogenesis;metabolic process	mitochondrion;organelle lumen	catalytic activity;protein binding	Pf00171, Pf06810	212647	ENSMUSG00000028737.15	Aldh4a1	4	Arginine and proline metabolism; Metabolic pathways; Alanine, aspartate and glutamate metabolism		Proline catabolism; Glyoxylate metabolism and glycine degradation	8
Q8R317	Ubiquilin-1 OS=Mus musculus OX=10090 GN=Ubqln1 PE=1 SV=1	2	3	4	9	5	5	4	14	0.56899	0.352838	582	61.9	4.94	cell communication;cell organization and biogenesis;metabolic process;regulation of biological process;response to stimulus	cytoplasm;cytosol;endoplasmic reticulum;membrane;nucleus;proteasome;vacuole	protein binding	Pf00240, Pf00627, Pf11976, Pf13881	56085	ENSMUSG00000005312.14	Ubqln1	13	Protein processing in endoplasmic reticulum			1
Q6ZQI3	Malectin OS=Mus musculus OX=10090 GN=Mlec PE=1 SV=2	3	4	2	9	5	4	5	14	0.56899	0.352838	291	32.3	6.05	metabolic process	endoplasmic reticulum;membrane	protein binding	Pf11721	109154	ENSMUSG00000048578.11	Mlec	5			N-glycan trimming in the ER and Calnexin/Calreticulin cycle; Neutrophil degranulation	7
Q9D0R4	Probable ATP-dependent RNA helicase DDX56 OS=Mus musculus OX=10090 GN=Ddx56 PE=2 SV=1	4	2	3	9	5	4	5	14	0.56899	0.352838	546	61.2	9.17	metabolic process;regulation of biological process	cytoplasm;membrane;nucleus	catalytic activity;nucleotide binding;RNA binding	Pf00270, Pf00271	52513	ENSMUSG00000004393.10	Ddx56	11		mRNA processing		1
Q61543	Golgi apparatus protein 1 OS=Mus musculus OX=10090 GN=Glg1 PE=1 SV=1	2	4	3	9	5	3	6	14	0.56899	0.352838	1175	133.6	6.84	regulation of biological process	Golgi;membrane	protein binding	Pf00839	20340	ENSMUSG00000003316.14	Glg1	8	Cell adhesion molecules (CAMs)	TNF-alpha NF-kB Signaling Pathway	Cell surface interactions at the vascular wall	4
Q9DB29	Isoamyl acetate-hydrolyzing esterase 1 homolog OS=Mus musculus OX=10090 GN=Iah1 PE=1 SV=1	3	2	0.5	5.5	1	1	1	3	-0.942909	0.353981	249	28	5.52	metabolic process		catalytic activity	Pf00657, Pf13472	67732	ENSMUSG00000062054.6	Iah1	12				0
P39655	Polyunsaturated fatty acid lipoxygenase ALOX12 OS=Mus musculus OX=10090 GN=Alox12 PE=1 SV=4	2	3	0.5	5.5	0.5	0.5	2	3	-0.942909	0.353981	663	75.3	6.19	cellular component movement;metabolic process;regulation of biological process;response to stimulus	cytoplasm;cytosol;membrane	catalytic activity;metal ion binding;protein binding	Pf00305, Pf01477	11684	ENSMUSG00000000320.10	Alox12	11	Metabolic pathways; Antifolate resistance; Arachidonic acid metabolism; Serotonergic synapse; Inflammatory mediator regulation of TRP channels	Eicosanoid Synthesis	Synthesis of Lipoxins (LX); Synthesis of 12-eicosatetraenoic acid derivatives; Synthesis of Hepoxilins (HX) and Trioxilins (TrX)	13
Q6P5D8	Structural maintenance of chromosomes flexible hinge domain-containing protein 1 OS=Mus musculus OX=10090 GN=Smchd1 PE=1 SV=2	4	4	5	13	8	3	8	19	0.479047	0.354047	2007	225.5	7.24	cell organization and biogenesis;regulation of biological process	chromosome	catalytic activity;nucleotide binding;protein binding	Pf06470, Pf13589	74355	ENSMUSG00000024054.13	Smchd1	17				0
Q8BJ71	Nuclear pore complex protein Nup93 OS=Mus musculus OX=10090 GN=Nup93 PE=1 SV=1	3	5	5	13	6	5	8	19	0.479047	0.354047	819	93.2	5.72	cell organization and biogenesis;cellular component movement;regulation of biological process;response to stimulus;transport	membrane;nucleus	protein binding;structural molecule activity	Pf04097	71805	ENSMUSG00000032939.14	Nup93	8	RNA transport		Transcriptional regulation by small RNAs; SUMOylation of RNA binding proteins; snRNP Assembly; SUMOylation of chromatin organization proteins; Nuclear Pore Complex (NPC) Disassembly; Regulation of Glucokinase by Glucokinase Regulatory Protein; Transport of Mature mRNA derived from an Intron-Containing Transcript; SUMOylation of DNA damage response and repair proteins; SUMOylation of DNA replicati…	29
P16110	Galectin-3 OS=Mus musculus OX=10090 GN=Lgals3 PE=1 SV=3	8	11	9	28	13	12	12	37	0.333658	0.354771	264	27.5	8.38	cell differentiation;cell organization and biogenesis;cellular component movement;defense response;metabolic process;regulation of biological process;response to stimulus	cell surface;cytoplasm;extracellular;membrane;nucleus;spliceosomal complex	protein binding;receptor activity;RNA binding;signal transducer activity	Pf00337	16854		Lgals3	14				0
P14733	Lamin-B1 OS=Mus musculus OX=10090 GN=Lmnb1 PE=1 SV=3	9	11	8	28	14	10	13	37	0.333658	0.354771	588	66.7	5.16	metabolic process;regulation of biological process	cytoplasm;membrane;nucleus	catalytic activity;motor activity;protein binding;structural molecule activity	Pf00038, Pf00932, Pf01576, Pf04111, Pf09726, Pf10186, Pf12128	16906	ENSMUSG00000024590.8	Lmnb1	18	Apoptosis	FAS pathway and Stress induction of HSP regulation	Mus musculus biological processes; Formation of Senescence-Associated Heterochromatin Foci (SAHF); Breakdown of the nuclear lamina; Meiotic Synapsis	14
P43276	Histone H1.5 OS=Mus musculus OX=10090 GN=H1-5 PE=1 SV=2	12	13	9	34	16	15	13	44	0.303528	0.35596	223	22.6	10.92	cell organization and biogenesis	chromosome;nucleus	DNA binding;protein binding	Pf00538	56702	ENSMUSG00000058773.2	Hist1h1b	13				0
O35643	AP-1 complex subunit beta-1 OS=Mus musculus OX=10090 GN=Ap1b1 PE=1 SV=2	14	17	16	47	21	19	19	59	0.259614	0.356717	943	103.9	5.17	cell organization and biogenesis;transport	cytosol;Golgi;membrane	protein binding;transporter activity	Pf01602, Pf02883, Pf09066, Pf12717, Pf13646	11764	ENSMUSG00000009090.17	Ap1b1	11	Lysosome		MHC class II antigen presentation; Lysosome Vesicle Biogenesis; Golgi Associated Vesicle Biogenesis	10
O08715	A-kinase anchor protein 1, mitochondrial OS=Mus musculus OX=10090 GN=Akap1 PE=1 SV=4	0.5	0.5	1	2	1	3	0.5	4.5	1.10148	0.357376	857	92.1	5.02	regulation of biological process	endoplasmic reticulum;membrane;mitochondrion;organelle lumen	protein binding;RNA binding;structural molecule activity	Pf00013, Pf00567, Pf13014	11640	Akap1	11	ENSMUSG00000018428.15	Factors involved in megakaryocyte development and platelet production		G Protein Signaling Pathways; mRNA processing	4
Q9CWZ7	Gamma-soluble NSF attachment protein OS=Mus musculus OX=10090 GN=Napg PE=1 SV=1	0.5	0.5	1	2	3	0.5	1	4.5	1.10148	0.357376	312	34.7	5.41	cell organization and biogenesis;transport	membrane;mitochondrion	protein binding	Pf14938	108123	Napg	18	ENSMUSG00000024581.12				0
Q9CZW4	Long-chain-fatty-acid--CoA ligase 3 OS=Mus musculus OX=10090 GN=Acsl3 PE=1 SV=2	0.5	0.5	1	2	2	0.5	2	4.5	1.10148	0.357376	720	80.4	8.54	cell organization and biogenesis;metabolic process;regulation of biological process;response to stimulus;transport	endoplasmic reticulum;Golgi;membrane;mitochondrion	catalytic activity;nucleotide binding;protein binding	Pf00501	74205	Acsl3	1	ENSMUSG00000032883.15	Synthesis of very long-chain fatty acyl-CoAs	PPAR signaling pathway; Fatty acid metabolism; Metabolic pathways; Fatty acid degradation; Adipocytokine signaling pathway; Fatty acid biosynthesis; Peroxisome	Fatty Acid Beta Oxidation; PPAR signaling pathway; Fatty Acid Biosynthesis; Mitochondrial LC-Fatty Acid Beta-Oxidation	16
Q9D338	39S ribosomal protein L19, mitochondrial OS=Mus musculus OX=10090 GN=Mrpl19 PE=1 SV=1	0.5	1	0.5	2	0.5	2	2	4.5	1.10148	0.357376	292	33.6	9.44	metabolic process	membrane;mitochondrion;nucleus;ribosome	structural molecule activity	Pf01245	56284	ENSMUSG00000030045.10	Mrpl19	6	Ribosome		Mitochondrial translation termination; Mitochondrial translation elongation	6
Q9D3P8	Plasminogen receptor (KT) OS=Mus musculus OX=10090 GN=Plgrkt PE=1 SV=1	0.5	0.5	1	2	0.5	2	2	4.5	1.10148	0.357376	147	17.3	9.5	defense response;regulation of biological process;response to stimulus	membrane;mitochondrion	protein binding	Pf10166	67759	5033414D02Rik; Plgrkt	19	ENSMUSG00000016495.12				0
Q9EQ20	Methylmalonate-semialdehyde dehydrogenase [acylating], mitochondrial OS=Mus musculus OX=10090 GN=Aldh6a1 PE=1 SV=1	1	0.5	0.5	2	0.5	1	3	4.5	1.10148	0.357376	535	57.9	8.07	cell differentiation;metabolic process	mitochondrion	catalytic activity;RNA binding	Pf00171	104776	ENSMUSG00000021238.10	Aldh6a1	12	Valine, leucine and isoleucine degradation; Metabolic pathways; beta-Alanine metabolism; Propanoate metabolism; Inositol phosphate metabolism; Carbon metabolism		Branched-chain amino acid catabolism	9
Q9WVB0	RNA-binding protein with multiple splicing OS=Mus musculus OX=10090 GN=Rbpms PE=1 SV=2	0.5	0.5	1	2	0.5	1	3	4.5	1.10148	0.357376	197	21.8	8.07	metabolic process;regulation of biological process;response to stimulus	cytoplasm;cytosol;nucleus	protein binding;RNA binding	Pf00076, Pf13893, Pf14259	19663	Rbpms	8	ENSMUSG00000031586.16			Exercise-induced Circadian Regulation; mRNA processing; Exercise-induced Circadian Regulation	3
P26231	Catenin alpha-1 OS=Mus musculus OX=10090 GN=Ctnna1 PE=1 SV=1	18	31	20	69	27	27	30	84	0.215353	0.357784	906	100	6.23	cell organization and biogenesis;regulation of biological process;response to stimulus	cytoplasm;cytoskeleton;cytosol;Golgi;membrane	protein binding;RNA binding;structural molecule activity	Pf01044	12385	ENSMUSG00000037815.6	Ctnna1	18	Leukocyte transendothelial migration; Arrhythmogenic right ventricular cardiomyopathy (ARVC); Endometrial cancer; Hippo signaling pathway; Adherens junction; Pathways in cancer; Tight junction; Bacterial invasion of epithelial cells	White fat cell differentiation	VEGFR2 mediated vascular permeability; RHO GTPases activate IQGAPs; Adherens junctions interactions; CDO in myogenesis	24
P26043	Radixin OS=Mus musculus OX=10090 GN=Rdx PE=1 SV=3	17	21	20	58	15	18	18	51	-0.253996	0.358446	583	68.5	6.2	cell organization and biogenesis;regulation of biological process;response to stimulus	cytoplasm;cytoskeleton;membrane	protein binding;RNA binding	Pf00373, Pf00769, Pf09379, Pf09380	19684	ENSMUSG00000032050.17	Rdx	9	Regulation of actin cytoskeleton; MicroRNAs in cancer; Proteoglycans in cancer	Regulation of Actin Cytoskeleton		4
O70310	Glycylpeptide N-tetradecanoyltransferase 1 OS=Mus musculus OX=10090 GN=Nmt1 PE=1 SV=1	9	5	10	24	5	5	9	19	-0.405475	0.358482	496	56.9	8	metabolic process	cytoplasm;cytosol;membrane	catalytic activity	Pf01233, Pf02799	18107	ENSMUSG00000020936.8	Nmt1	11			Inactivation, recovery and regulation of the phototransduction cascade; Activation, myristolyation of BID and translocation to mitochondria; Signaling by GPCR	9
Q5SSZ5	Tensin-3 OS=Mus musculus OX=10090 GN=Tns3 PE=1 SV=1	4	3	1	8	3	1	1	5	-0.746512	0.358716	1440	155.5	6.65	cellular component movement;regulation of biological process	cytosol	protein binding	Pf00017, Pf08416, Pf10409	319939	ENSMUSG00000020422.13	Tns3	11			MET interacts with TNS proteins	5
P35235-1	Isoform 2 of Tyrosine-protein phosphatase non-receptor type 11 OS=Mus musculus OX=10090 GN=Ptpn11	3	3	2	8	2	2	1	5	-0.746512	0.358716	597	68.4	7.3	cell differentiation;cell organization and biogenesis;cellular component movement;metabolic process;regulation of biological process;response to stimulus	cytoplasm;cytosol;membrane;mitochondrion;nucleus	catalytic activity;protein binding	Pf00017, Pf00102, Pf00782	19247	ENSMUSG00000043733.14	Ptpn11	5	Leukocyte transendothelial migration; Herpes simplex infection; Phospholipase D signaling pathway; Ras signaling pathway; Jak-STAT signaling pathway; Insulin resistance; Axon guidance; Proteoglycans in cancer; Neurotrophin signaling pathway; Adipocytokine signaling pathway; Renal cell carcinoma; Natural killer cell mediated cytotoxicity; Chronic myeloid leukemia	IL-9 Signaling Pathway; Type II interferon signaling (IFNG); IL-5 Signaling Pathway; PluriNetWork; Signaling of Hepatocyte Growth Factor Receptor; Heart Development; TNF-alpha NF-kB Signaling Pathway; ESC Pluripotency Pathways; IL-1 Signaling Pathway; IL-3 Signaling Pathway; IL-6 signaling Pathway; Kit Receptor Signaling Pathway; IL-2 Signaling Pathway; EGFR1 Signaling Pathway; Insulin Signaling	FRS-mediated FGFR3 signaling; MET activates PTPN11; Downstream signal transduction; Regulation of IFNA signaling; Interleukin-20 family signaling; FRS-mediated FGFR2 signaling; Regulation of RUNX1 Expression and Activity; PD-1 signaling; Spry regulation of FGF signaling; MAPK3 (ERK1) activation; Signaling by SCF-KIT; GPVI-mediated activation cascade; Interleukin-3, 5 and GM-CSF signaling; FRS-med…	110
Q60875	Rho guanine nucleotide exchange factor 2 OS=Mus musculus OX=10090 GN=Arhgef2 PE=1 SV=4	3	2	3	8	2	2	1	5	-0.746512	0.358716	985	111.9	7.25	cell division;cell organization and biogenesis;defense response;regulation of biological process;response to stimulus	cytoplasm;cytoskeleton;Golgi	metal ion binding;protein binding	Pf00130, Pf00169, Pf00621, Pf07649	16800	ENSMUSG00000028059.15	Arhgef2	3			G alpha (12/13) signalling events; NRAGE signals death through JNK; Signalling by NGF; Rho GTPase cycle	11
Q8VCL2	Protein SCO2 homolog, mitochondrial OS=Mus musculus OX=10090 GN=Sco2 PE=1 SV=1	2	3	3	8	1	3	1	5	-0.746512	0.358716	255	28.9	8.29	cell organization and biogenesis;cellular homeostasis;metabolic process;regulation of biological process;response to stimulus;transport	membrane;mitochondrion	antioxidant activity;catalytic activity;metal ion binding	Pf00578, Pf02630, Pf13905	100126824	ENSMUSG00000091780.2	Sco2	15	Central carbon metabolism in cancer			1
Q91YN5	UDP-N-acetylhexosamine pyrophosphorylase OS=Mus musculus OX=10090 GN=Uap1 PE=1 SV=1	3	2	3	8	2	1	2	5	-0.746512	0.358716	522	58.6	6.49	metabolic process	cytoplasm;cytosol;membrane	catalytic activity;protein binding	Pf01704	107652		Uap1	1	Metabolic pathways; Amino sugar and nucleotide sugar metabolism			2
Q921M7	CYFIP-related Rac1 interactor B OS=Mus musculus OX=10090 GN=Cyrib PE=1 SV=1	3	3	2	8	1	2	2	5	-0.746512	0.358716	324	36.8	6.06	regulation of biological process	membrane	protein binding	Pf07159	223601	ENSMUSG00000022378.13	Fam49b	15			Platelet degranulation	4
P70404	Isocitrate dehydrogenase [NAD] subunit gamma 1, mitochondrial OS=Mus musculus OX=10090 GN=Idh3g PE=1 SV=1	3	1	4	8	1	1	3	5	-0.746512	0.358716	393	42.8	9.01	metabolic process;regulation of biological process	mitochondrion	catalytic activity;metal ion binding;nucleotide binding	Pf00180	15929	ENSMUSG00000002010.17	Idh3g	X	Citrate cycle (TCA cycle); Metabolic pathways; Biosynthesis of amino acids; 2-Oxocarboxylic acid metabolism; Carbon metabolism	TCA Cycle	Citric acid cycle (TCA cycle)	10
Q91VD9	NADH-ubiquinone oxidoreductase 75 kDa subunit, mitochondrial OS=Mus musculus OX=10090 GN=Ndufs1 PE=1 SV=2	7	5	6	18	7	9	9	25	0.405491	0.361645	727	79.7	5.72	cell organization and biogenesis;metabolic process;transport	membrane;mitochondrion	catalytic activity;metal ion binding	Pf00111, Pf00384, Pf09326, Pf10588, Pf13510	227197	ENSMUSG00000025968.16	Ndufs1	1	Metabolic pathways; Huntington's disease; Non-alcoholic fatty liver disease (NAFLD); Oxidative phosphorylation; Parkinson's disease; Alzheimer's disease	Oxidative phosphorylation; Electron Transport Chain	Complex I biogenesis	13
Q6PB66	Leucine-rich PPR motif-containing protein, mitochondrial OS=Mus musculus OX=10090 GN=Lrpprc PE=1 SV=2	28	35	23	86	37	33	33	103	0.191795	0.362404	1392	156.5	6.83	metabolic process;regulation of biological process;transport	chromosome;cytoplasm;cytoskeleton;membrane;mitochondrion;nucleus	catalytic activity;DNA binding;protein binding;RNA binding	Pf12854, Pf13041, Pf13812	72416	ENSMUSG00000024120.12	Lrpprc	17		TNF-alpha NF-kB Signaling Pathway		1
Q61187	Tumor susceptibility gene 101 protein OS=Mus musculus OX=10090 GN=Tsg101 PE=1 SV=2	0.5	2	2	4.5	4	2	2	8	0.761635	0.364746	391	44.1	6.71	cell differentiation;cell division;cell organization and biogenesis;metabolic process;regulation of biological process;transport	cytoplasm;cytoskeleton;cytosol;endosome;membrane;nucleus	protein binding	Pf03148, Pf04111, Pf05743, Pf07798, Pf09454, Pf11932	22088	ENSMUSG00000014402.15	Tsg101	7	Endocytosis		Endosomal Sorting Complex Required For Transport (ESCRT)	4
Q8R3N6	THO complex subunit 1 OS=Mus musculus OX=10090 GN=Thoc1 PE=1 SV=1	1	0.5	3	4.5	3	2	3	8	0.761635	0.364746	657	75.4	4.97	cell death;metabolic process;regulation of biological process;response to stimulus;transport	cytoplasm;cytosol;nucleus	DNA binding;protein binding;RNA binding	Pf00531, Pf11957	225160	ENSMUSG00000024287.7	Thoc1	18	Spliceosome; RNA transport		mRNA 3'-end processing; Cleavage of Growing Transcript in the Termination Region ; Transport of Mature mRNA derived from an Intron-Containing Transcript	11
P42669	Transcriptional activator protein Pur-alpha OS=Mus musculus OX=10090 GN=Pura PE=1 SV=1	3	0.5	1	4.5	2	3	3	8	0.761635	0.364746	321	34.9	6.44	cell death;cell differentiation;cell proliferation;metabolic process;regulation of biological process	cytoplasm;nucleus	DNA binding;protein binding;RNA binding;translation regulator activity	Pf04845	19290	ENSMUSG00000043991.4	Pura	18		Exercise-induced Circadian Regulation; Exercise-induced Circadian Regulation		2
P61982	14-3-3 protein gamma OS=Mus musculus OX=10090 GN=Ywhag PE=1 SV=2	13	12	10	35	15	15	15	45	0.29413	0.364844	247	28.3	4.89	metabolic process;regulation of biological process;response to stimulus;transport	cytoplasm;cytosol;membrane	catalytic activity;protein binding;RNA binding	Pf00244	22628	ENSMUSG00000051391.9	Ywhag	5	Epstein-Barr virus infection; Hippo signaling pathway; Oocyte meiosis; Cell cycle; PI3K-Akt signaling pathway; Viral carcinogenesis	TNF-alpha NF-kB Signaling Pathway; Myometrial Relaxation and Contraction Pathways; Calcium Regulation in the Cardiac Cell	Translocation of GLUT4 to the plasma membrane; Anchoring of the basal body to the plasma membrane; Activation of BAD and translocation to mitochondria ; AURKA Activation by TPX2; RHO GTPases activate PKNs; Loss of Nlp from mitotic centrosomes; Recruitment of mitotic centrosome proteins and complexes; Regulation of PLK1 Activity at G2/M Transition; Recruitment of NuMA to mitotic centrosomes; TP53 …	46
Q03145	Ephrin type-A receptor 2 OS=Mus musculus OX=10090 GN=Epha2 PE=1 SV=3	6	6	3	15	4	3	4	11	-0.515899	0.365125	977	108.8	6.23	cell death;cell differentiation;cell organization and biogenesis;cell proliferation;cellular component movement;defense response;metabolic process;regulation of biological process;response to stimulus	cell surface;membrane	catalytic activity;nucleotide binding;protein binding;receptor activity;signal transducer activity	Pf00041, Pf00069, Pf00536, Pf01404, Pf07647, Pf07699, Pf07714, Pf09294, Pf14575	13836	ENSMUSG00000006445.3	Epha2	4	Ras signaling pathway; Axon guidance; Rap1 signaling pathway; PI3K-Akt signaling pathway	Focal Adhesion-PI3K-Akt-mTOR-signaling pathway	EPHA-mediated growth cone collapse; EPH-ephrin mediated repulsion of cells	10
Q3TJD7	PDZ and LIM domain protein 7 OS=Mus musculus OX=10090 GN=Pdlim7 PE=1 SV=1	3	1	2	6	5	4	1	10	0.668525	0.365257	457	50.1	8.47	cell differentiation;cell organization and biogenesis;development;regulation of biological process	cytoplasm;cytoskeleton;nucleus	metal ion binding;protein binding	Pf00412, Pf00595	67399	ENSMUSG00000021493.15	Pdlim7	13		EBV LMP1 signaling	RET signaling	4
Q61733	28S ribosomal protein S31, mitochondrial OS=Mus musculus OX=10090 GN=Mrps31 PE=1 SV=1	2	2	2	6	4	3	3	10	0.668525	0.365257	384	43.9	8.51		mitochondrion;ribosome	protein binding;RNA binding;structural molecule activity	Pf15433	57312	ENSMUSG00000031533.4	Mrps31	8			Mitochondrial translation termination; Mitochondrial translation elongation	5
Q80Y81	Zinc phosphodiesterase ELAC protein 2 OS=Mus musculus OX=10090 GN=Elac2 PE=1 SV=1	1	3	2	6	3	3	4	10	0.668525	0.365257	831	92.7	7.34	cell organization and biogenesis;metabolic process	mitochondrion;nucleus	catalytic activity;metal ion binding;RNA binding	Pf00753, Pf12706, Pf13691	68626	ENSMUSG00000020549.14	Elac2	11	RNA transport			1
Q8BMS1	Trifunctional enzyme subunit alpha, mitochondrial OS=Mus musculus OX=10090 GN=Hadha PE=1 SV=1	39	45	38	122	49	49	45	143	0.160694	0.365879	763	82.6	9.14	metabolic process;response to stimulus	membrane;mitochondrion;organelle lumen	catalytic activity;nucleotide binding;protein binding	Pf00378, Pf00725, Pf02737	97212	ENSMUSG00000025745.11	Hadha	5	Fatty acid metabolism; Tryptophan metabolism; Valine, leucine and isoleucine degradation; Metabolic pathways; Lysine degradation; Fatty acid degradation; Butanoate metabolism; beta-Alanine metabolism; Propanoate metabolism; Fatty acid elongation; Carbon metabolism; Biosynthesis of unsaturated fatty acids	Fatty Acid Beta Oxidation; Mitochondrial LC-Fatty Acid Beta-Oxidation	Beta oxidation of myristoyl-CoA to lauroyl-CoA; Acyl chain remodeling of CL; Beta oxidation of palmitoyl-CoA to myristoyl-CoA; Beta oxidation of octanoyl-CoA to hexanoyl-CoA; Beta oxidation of decanoyl-CoA to octanoyl-CoA-CoA; Beta oxidation of hexanoyl-CoA to butanoyl-CoA; Beta oxidation of lauroyl-CoA to decanoyl-CoA-CoA	28
Q61753	D-3-phosphoglycerate dehydrogenase OS=Mus musculus OX=10090 GN=Phgdh PE=1 SV=3	19	24	19	62	21	17	17	55	-0.241277	0.366036	533	56.5	6.54	cell differentiation;cell organization and biogenesis;metabolic process;regulation of biological process		catalytic activity;nucleotide binding	Pf00389, Pf02826	236539	ENSMUSG00000053398.11	Phgdh	3	Metabolic pathways; Biosynthesis of amino acids; Glycine, serine and threonine metabolism; Carbon metabolism		Serine biosynthesis	8
O70133	ATP-dependent RNA helicase A OS=Mus musculus OX=10090 GN=Dhx9 PE=1 SV=2	21	22	20	63	25	25	27	77	0.221066	0.366596	1380	149.4	6.83	cell death;cell differentiation;cell organization and biogenesis;defense response;metabolic process;regulation of biological process;response to stimulus;transport	cytoplasm;cytoskeleton;membrane;nucleus;ribosome	catalytic activity;DNA binding;metal ion binding;nucleotide binding;protein binding;RNA binding	Pf00035, Pf00270, Pf00271, Pf04408, Pf07717	13211		Dhx9	1		PluriNetWork; mRNA processing		2
Q61207	Prosaposin OS=Mus musculus OX=10090 GN=Psap PE=1 SV=2	16	12	13	41	13	12	10	35	-0.296709	0.370657	557	61.4	5.19	cell differentiation;metabolic process;regulation of biological process;response to stimulus	extracellular;mitochondrion;vacuole	catalytic activity;enzyme regulator activity;protein binding	Pf02199, Pf03489, Pf05184	19156	ENSMUSG00000004207.14	Psap	10	Lysosome		Peptide ligand-binding receptors; Neutrophil degranulation; Platelet degranulation ; Glycosphingolipid metabolism	17
Q99L45	Eukaryotic translation initiation factor 2 subunit 2 OS=Mus musculus OX=10090 GN=Eif2s2 PE=1 SV=1	9	8	7	24	12	11	9	32	0.346597	0.372485	331	38.1	5.8	cell proliferation;metabolic process	cytoplasm	metal ion binding;protein binding;RNA binding	Pf01873	67204	ENSMUSG00000074656.12	Eif2s2	2	RNA transport	Translation Factors	L13a-mediated translational silencing of Ceruloplasmin expression; Recycling of eIF2:GDP; Ribosomal scanning and start codon recognition; GTP hydrolysis and joining of the 60S ribosomal subunit; ABC-family proteins mediated transport; Formation of the ternary complex, and subsequently, the 43S complex; Translation initiation complex formation	15
Q63850	Nuclear pore glycoprotein p62 OS=Mus musculus OX=10090 GN=Nup62 PE=1 SV=2	3	7	4	14	10	5	5	20	0.446133	0.372951	526	53.2	5.31	cell death;cell organization and biogenesis;cellular component movement;metabolic process;regulation of biological process;response to stimulus;transport	cytoplasm;cytoskeleton;membrane;nucleus	protein binding;structural molecule activity;transporter activity	Pf05064	18226	ENSMUSG00000109511.1	Nup62	7	RNA transport		Transcriptional regulation by small RNAs; SUMOylation of RNA binding proteins; snRNP Assembly; SUMOylation of chromatin organization proteins; Nuclear Pore Complex (NPC) Disassembly; Regulation of Glucokinase by Glucokinase Regulatory Protein; Transport of Mature mRNA derived from an Intron-Containing Transcript; SUMOylation of DNA damage response and repair proteins; SUMOylation of DNA replicati…	29
Q8BWT1	3-ketoacyl-CoA thiolase, mitochondrial OS=Mus musculus OX=10090 GN=Acaa2 PE=1 SV=3	4	5	5	14	9	6	5	20	0.446133	0.372951	397	41.8	8.09	cell organization and biogenesis;metabolic process;regulation of biological process;response to stimulus	membrane;mitochondrion;organelle lumen	catalytic activity;RNA binding	Pf00108, Pf02801, Pf02803	52538	ENSMUSG00000036880.9	Acaa2	18	Fatty acid metabolism; Valine, leucine and isoleucine degradation; Metabolic pathways; Fatty acid degradation; Fatty acid elongation	Fatty Acid Biosynthesis	Mitochondrial Fatty Acid Beta-Oxidation	10
P56959	RNA-binding protein FUS OS=Mus musculus OX=10090 GN=Fus PE=1 SV=1	7	3	4	14	7	8	5	20	0.446133	0.372951	518	52.6	9.36	regulation of biological process;response to stimulus	cytoplasm;nucleus	DNA binding;metal ion binding;protein binding;RNA binding	Pf00076, Pf00641, Pf13893, Pf14259	233908	ENSMUSG00000030795.18	Fus	7	Transcriptional misregulation in cancer	mRNA processing	mRNA Splicing - Major Pathway	6
P97371	Proteasome activator complex subunit 1 OS=Mus musculus OX=10090 GN=Psme1 PE=1 SV=2	4	5	5	14	6	7	7	20	0.446133	0.372951	249	28.7	5.97	regulation of biological process	cytoplasm;proteasome	enzyme regulator activity;protein binding	Pf02251, Pf02252	19186	ENSMUSG00000022216.16	Psme1	14	Proteasome; Antigen processing and presentation	Proteasome Degradation	The role of GTSE1 in G2/M progression after G2 checkpoint; CDT1 association with the CDC6:ORC:origin complex; Ubiquitin Mediated Degradation of Phosphorylated Cdc25A; RUNX1 regulates transcription of genes involved in differentiation of HSCs; Degradation of beta-catenin by the destruction complex; Autodegradation of the E3 ubiquitin ligase COP1; UCH proteinases; MAPK6/MAPK4 signaling; SCF-beta-Tr…	128
Q8JZR0	Long-chain-fatty-acid--CoA ligase 5 OS=Mus musculus OX=10090 GN=Acsl5 PE=1 SV=1	18	11	13	42	14	11	11	36	-0.290833	0.373969	683	76.2	7.09	metabolic process;regulation of biological process;transport	endoplasmic reticulum;membrane;mitochondrion;nucleus	catalytic activity;nucleotide binding	Pf00501	433256	ENSMUSG00000024981.5	Acsl5	19	PPAR signaling pathway; Fatty acid metabolism; Metabolic pathways; Fatty acid degradation; Adipocytokine signaling pathway; Fatty acid biosynthesis; Peroxisome	Fatty Acid Beta Oxidation; PPAR signaling pathway; Fatty Acid Biosynthesis	Synthesis of very long-chain fatty acyl-CoAs	15
Q8VEH3	ADP-ribosylation factor-like protein 8A OS=Mus musculus OX=10090 GN=Arl8a PE=1 SV=1	8	8	0.5	16.5	8	7	8	23	0.410728	0.375927	186	21.4	7.77	cell division;regulation of biological process;response to stimulus	cytoplasm;endosome;membrane;vacuole	catalytic activity;nucleotide binding;protein binding;signal transducer activity	Pf00025, Pf00071, Pf00503, Pf04670, Pf08477, Pf09439	68724	ENSMUSG00000026426.10	Arl8a	1			Neutrophil degranulation	3
Q8K3J1	NADH dehydrogenase [ubiquinone] iron-sulfur protein 8, mitochondrial OS=Mus musculus OX=10090 GN=Ndufs8 PE=1 SV=1	2	2	2	6	1	2	0.5	3.5	-0.846048	0.376453	212	24	6.21	cell organization and biogenesis;metabolic process;response to stimulus;transport	membrane;mitochondrion	catalytic activity;metal ion binding	Pf00037, Pf12797, Pf12837, Pf12838, Pf13183, Pf13187, Pf13237, Pf13459, Pf13484, Pf13534, Pf14697	225887	ENSMUSG00000059734.6	Ndufs8	19	Metabolic pathways; Huntington's disease; Non-alcoholic fatty liver disease (NAFLD); Oxidative phosphorylation; Parkinson's disease; Alzheimer's disease	Oxidative phosphorylation; Electron Transport Chain	Complex I biogenesis	13
P62313	U6 snRNA-associated Sm-like protein LSm6 OS=Mus musculus OX=10090 GN=Lsm6 PE=1 SV=1	2	1	3	6	1	2	0.5	3.5	-0.846048	0.376453	80	9.1	9.58	metabolic process	cytoplasm;nucleus;spliceosomal complex	protein binding;RNA binding	Pf01423	78651	ENSMUSG00000031683.16	Lsm6	8	RNA degradation; Spliceosome		mRNA Splicing - Major Pathway; mRNA decay by 5' to 3' exoribonuclease	8
Q9JLI8	Squamous cell carcinoma antigen recognized by T-cells 3 OS=Mus musculus OX=10090 GN=Sart3 PE=1 SV=1	1	3	2	6	0.5	2	1	3.5	-0.846048	0.376453	962	109.6	5.24	cell organization and biogenesis;cell proliferation;metabolic process;regulation of biological process	cytoplasm;nucleus	protein binding;RNA binding	Pf00076, Pf13893, Pf14259	53890	ENSMUSG00000018974.7	Sart3	5		mRNA processing		1
Q9WV03	Protein FAM50A OS=Mus musculus OX=10090 GN=Fam50a PE=1 SV=1	1	2	3	6	0.5	2	1	3.5	-0.846048	0.376453	339	40.2	6.83		nucleus	RNA binding	Pf04921	108160	ENSMUSG00000001962.8	Fam50a	X				0
Q9EQH3	Vacuolar protein sorting-associated protein 35 OS=Mus musculus OX=10090 GN=Vps35 PE=1 SV=1	18	13	12	43	10	12	15	37	-0.285252	0.377137	796	91.7	5.44	cell organization and biogenesis;metabolic process;regulation of biological process;transport	cytoplasm;cytosol;endosome;membrane;mitochondrion;vacuole	protein binding;transporter activity	Pf03635	65114	ENSMUSG00000031696.9	Vps35	8	Endocytosis		WNT ligand biogenesis and trafficking	4
Q5SW19	Clustered mitochondria protein homolog OS=Mus musculus OX=10090 GN=Cluh PE=1 SV=2	4	4	2	10	5	6	4	15	0.516522	0.377954	1315	148	6.02	cell organization and biogenesis	cytoplasm	protein binding;RNA binding	Pf12807, Pf13236, Pf13374, Pf13424, Pf15044	74148		1300001I01Rik; Cluh	11				0
Q925I1	ATPase family AAA domain-containing protein 3 OS=Mus musculus OX=10090 GN=Atad3 PE=1 SV=1	3	6	1	10	6	4	5	15	0.516522	0.377954	591	66.7	9.29	cell growth;regulation of biological process	membrane;mitochondrion	catalytic activity;nucleotide binding;RNA binding	Pf00004, Pf00910, Pf01078, Pf05707, Pf06745, Pf07728, Pf12037, Pf13207, Pf13401	108888	ENSMUSG00000029036.18	Atad3a	4			Neutrophil degranulation	3
Q99L13	3-hydroxyisobutyrate dehydrogenase, mitochondrial OS=Mus musculus OX=10090 GN=Hibadh PE=1 SV=1	1	5	4	10	6	4	5	15	0.516522	0.377954	335	35.4	8.13	metabolic process;transport	mitochondrion	catalytic activity;nucleotide binding	Pf02254, Pf02826, Pf03446, Pf03807, Pf14833	58875	ENSMUSG00000029776.11	Hibadh	6	Valine, leucine and isoleucine degradation; Metabolic pathways		Branched-chain amino acid catabolism	5
Q99JI4	26S proteasome non-ATPase regulatory subunit 6 OS=Mus musculus OX=10090 GN=Psmd6 PE=1 SV=1	10	10	7	27	7	8	7	22	-0.363896	0.378567	389	45.5	5.52	metabolic process;regulation of biological process	proteasome	enzyme regulator activity;protein binding	Pf01399, Pf10602	66413	ENSMUSG00000021737.3	Psmd6	14	Proteasome; Epstein-Barr virus infection	TNF-alpha NF-kB Signaling Pathway; Proteasome Degradation	The role of GTSE1 in G2/M progression after G2 checkpoint; CDT1 association with the CDC6:ORC:origin complex; Ubiquitin Mediated Degradation of Phosphorylated Cdc25A; RUNX1 regulates transcription of genes involved in differentiation of HSCs; Degradation of beta-catenin by the destruction complex; Autodegradation of the E3 ubiquitin ligase COP1; UCH proteinases; MAPK6/MAPK4 signaling; SCF-beta-Tr…	130
Q9R1P3	Proteasome subunit beta type-2 OS=Mus musculus OX=10090 GN=Psmb2 PE=1 SV=1	12	9	6	27	7	7	8	22	-0.363896	0.378567	201	22.9	7.02	metabolic process;response to stimulus	cytoplasm;cytosol;membrane;nucleus;proteasome	catalytic activity	Pf00227	26445	ENSMUSG00000028837.8	Psmb2	4	Proteasome	Proteasome Degradation	The role of GTSE1 in G2/M progression after G2 checkpoint; CDT1 association with the CDC6:ORC:origin complex; Ubiquitin Mediated Degradation of Phosphorylated Cdc25A; RUNX1 regulates transcription of genes involved in differentiation of HSCs; Degradation of beta-catenin by the destruction complex; Autodegradation of the E3 ubiquitin ligase COP1; UCH proteinases; MAPK6/MAPK4 signaling; SCF-beta-Tr…	127
Q9JMH9-1	Isoform 1 of Unconventional myosin-XVIIIa OS=Mus musculus OX=10090 GN=Myo18a	16	16	12	44	13	12	13	38	-0.279944	0.380169	2035	230.8	6.16	cell differentiation;cell organization and biogenesis;cellular component movement;metabolic process;regulation of biological process;transport	cytoplasm;cytoskeleton;Golgi;membrane	catalytic activity;motor activity;nucleotide binding;protein binding;RNA binding;structural molecule activity;transporter activity	Pf00038, Pf00063, Pf00595, Pf00769, Pf01496, Pf01576, Pf02463, Pf02841, Pf03962, Pf04111, Pf04156, Pf04502, Pf05483, Pf05557, Pf05622, Pf05667, Pf05701, Pf05911, Pf06160, Pf07111, Pf07888, Pf09726, Pf09728, Pf09730, Pf09755, Pf09787, Pf10174, Pf12128, Pf12329, Pf13166, Pf13514, Pf13851, Pf15397	360013	ENSMUSG00000000631.20	Myo18a	11				0
Q61335	B-cell receptor-associated protein 31 OS=Mus musculus OX=10090 GN=Bcap31 PE=1 SV=4	0.5	3	0.5	4	1	0.5	0.5	2	-1.06844	0.381665	245	27.9	8.7	cell death;cellular homeostasis;regulation of biological process;response to stimulus;transport	endoplasmic reticulum;membrane;mitochondrion	protein binding	Pf05529	27061	ENSMUSG00000002015.5	Bcap31	X	Protein processing in endoplasmic reticulum		Antigen Presentation: Folding, assembly and peptide loading of class I MHC; Apoptotic cleavage of cellular proteins	9
Q9CYR6	Phosphoacetylglucosamine mutase OS=Mus musculus OX=10090 GN=Pgm3 PE=1 SV=1	1	2	1	4	1	0.5	0.5	2	-1.06844	0.381665	542	59.4	6.2	metabolic process	cytosol	catalytic activity;metal ion binding	Pf00408, Pf02878, Pf02879, Pf02880	109785	ENSMUSG00000056131.13	Pgm3	9	Metabolic pathways; Amino sugar and nucleotide sugar metabolism	Glucuronidation	Synthesis of UDP-N-acetyl-glucosamine	9
Q921M4	Golgin subfamily A member 2 OS=Mus musculus OX=10090 GN=Golga2 PE=1 SV=3	1	1	2	4	1	0.5	0.5	2	-1.06844	0.381665	999	113.2	5	cell division;cell organization and biogenesis;metabolic process;regulation of biological process;transport	cytoplasm;cytoskeleton;Golgi;membrane;nucleus	protein binding	Pf12128, Pf15070	99412	ENSMUSG00000002546.16	Golga2	2			Golgi Cisternae Pericentriolar Stack Reorganization; COPI-mediated anterograde transport; COPII (Coat Protein 2) Mediated Vesicle Transport	14
Q9QWT9	Kinesin-like protein KIFC1 OS=Mus musculus OX=10090 GN=Kifc1 PE=1 SV=2	0.5	3	0.5	4	0.5	1	0.5	2	-1.06844	0.381665	674	74.1	8.72	cell division;cell organization and biogenesis;cellular component movement;metabolic process;regulation of biological process;transport	cytoplasm;cytoskeleton;endosome;membrane;nucleus	catalytic activity;motor activity;nucleotide binding;protein binding;structural molecule activity	Pf00038, Pf00225, Pf04111, Pf05622, Pf06160, Pf15619	100502766; 16580	ENSMUSG00000079553.10	Kifc1; Kifc5b	17				0
Q9R0Q3	Transmembrane emp24 domain-containing protein 2 OS=Mus musculus OX=10090 GN=Tmed2 PE=1 SV=1	1	2	1	4	0.5	1	0.5	2	-1.06844	0.381665	201	22.7	5.17	cell organization and biogenesis;regulation of biological process;transport	endoplasmic reticulum;Golgi;membrane		Pf01105	56334; 100862175	ENSMUSG00000029390.13	Tmed2; Gm21540; LOC100862175; Gm10698	5; 9			Cargo concentration in the ER; COPI-mediated anterograde transport; COPI-dependent Golgi-to-ER retrograde traffic; COPII (Coat Protein 2) Mediated Vesicle Transport; Pre-NOTCH Processing in Golgi	17
Q91WM1	Spermatid perinuclear RNA-binding protein OS=Mus musculus OX=10090 GN=Strbp PE=1 SV=1	3	0.5	0.5	4	0.5	0.5	1	2	-1.06844	0.381665	672	73.7	8.72	cell differentiation;cellular component movement;development;response to stimulus	cytoplasm;cytoskeleton;nucleus	DNA binding;RNA binding	Pf00035, Pf07528, Pf14709	20744	ENSMUSG00000026915.16	Strbp	2				0
Q6GV12	3-ketodihydrosphingosine reductase OS=Mus musculus OX=10090 GN=Kdsr PE=1 SV=1	2	1	1	4	0.5	0.5	1	2	-1.06844	0.381665	332	35.9	7.9	metabolic process	endoplasmic reticulum;membrane	catalytic activity	Pf00106, Pf08659, Pf13561	70750	ENSMUSG00000009905.5	Kdsr	1	Metabolic pathways; Sphingolipid metabolism		Sphingolipid de novo biosynthesis	6
Q99KG5	Lipolysis-stimulated lipoprotein receptor OS=Mus musculus OX=10090 GN=Lsr PE=1 SV=1	1	1	2	4	0.5	0.5	1	2	-1.06844	0.381665	594	66.1	6.54	regulation of biological process;transport	membrane	protein binding;receptor activity		54135	ENSMUSG00000001247.16	Lsr	7				0
P68373	Tubulin alpha-1C chain OS=Mus musculus OX=10090 GN=Tuba1c PE=1 SV=1	0.5	0.5	36	37	0.5	46	0.5	47	0.276695	0.382128	449	49.9	5.1	cell organization and biogenesis	cytoplasm;cytoskeleton;membrane;nucleus	catalytic activity;nucleotide binding;structural molecule activity	Pf00091, Pf03953	22146	Tuba1c	15	ENSMUSG00000043091.8	Intraflagellar transport; Hedgehog 'on' state; Hedgehog 'off' state	Phagosome; Gap junction; Apoptosis		10
Q9R0U0	Serine/arginine-rich splicing factor 10 OS=Mus musculus OX=10090 GN=Srsf10 PE=1 SV=2	2	1	0.5	3.5	3	3	0.5	6.5	0.824644	0.382154	262	31.3	11.27	cell organization and biogenesis;metabolic process;regulation of biological process;transport	cytosol;nucleus	protein binding;RNA binding	Pf00076, Pf13893, Pf14259	14105	ENSMUSG00000028676.17	Srsf10	4	Spliceosome	mRNA processing		2
P08113	Endoplasmin OS=Mus musculus OX=10090 GN=Hsp90b1 PE=1 SV=2	61	75	57	193	56	64	65	185	-0.129516	0.382774	802	92.4	4.82	cell organization and biogenesis;metabolic process;regulation of biological process;response to stimulus;transport	cytosol;endoplasmic reticulum;extracellular;membrane;nucleus;organelle lumen	nucleotide binding;protein binding;RNA binding	Pf00183, Pf02518, Pf13589	22027	ENSMUSG00000020048.13	Hsp90b1	10	Thyroid hormone synthesis; Pathways in cancer; PI3K-Akt signaling pathway; Protein processing in endoplasmic reticulum; Estrogen signaling pathway; Prostate cancer	Focal Adhesion-PI3K-Akt-mTOR-signaling pathway	Regulation of Insulin-like Growth Factor (IGF) transport and uptake by Insulin-like Growth Factor Binding Proteins (IGFBPs); Post-translational protein phosphorylation; Scavenging by Class A Receptors; Trafficking and processing of endosomal TLR	18
P37913	DNA ligase 1 OS=Mus musculus OX=10090 GN=Lig1 PE=1 SV=2	10	9	6	25	10	10	13	33	0.332098	0.384253	916	102.2	6.81	cell division;metabolic process;response to stimulus	mitochondrion;nucleus	catalytic activity;DNA binding;metal ion binding;nucleotide binding	Pf01068, Pf04675, Pf04679	16881		Lig1	7	DNA replication; Nucleotide excision repair; Base excision repair; Mismatch repair			4
Q8R1B4	Eukaryotic translation initiation factor 3 subunit C OS=Mus musculus OX=10090 GN=Eif3c PE=1 SV=1	13	15	16	44	19	19	17	55	0.253488	0.384397	911	105.5	5.78	metabolic process;regulation of biological process	cytoplasm	protein binding;RNA binding	Pf01399, Pf05470	56347	ENSMUSG00000030738.11	Eif3c	7	RNA transport	Translation Factors	Formation of a pool of free 40S subunits; L13a-mediated translational silencing of Ceruloplasmin expression; Ribosomal scanning and start codon recognition; Formation of the ternary complex, and subsequently, the 43S complex; Translation initiation complex formation; GTP hydrolysis and joining of the 60S ribosomal subunit	13
Q9CT10	Ran-binding protein 3 OS=Mus musculus OX=10090 GN=Ranbp3 PE=1 SV=2	3	2	4	9	3	2	1	6	-0.653403	0.386113	491	52.5	5.12	cell organization and biogenesis;metabolic process;regulation of biological process;transport	cytoplasm;nucleus	enzyme regulator activity;protein binding	Pf00638	71810	ENSMUSG00000002372.8	Ranbp3	17	HTLV-I infection			1
Q9CQ71	Replication protein A 14 kDa subunit OS=Mus musculus OX=10090 GN=Rpa3 PE=1 SV=1	3	4	2	9	3	1	2	6	-0.653403	0.386113	121	13.6	4.84	metabolic process;regulation of biological process;response to stimulus	nucleus	DNA binding	Pf08661	68240	ENSMUSG00000012483.4	Rpa3	6	DNA replication; Homologous recombination; Nucleotide excision repair; Fanconi anemia pathway; Mismatch repair	DNA Replication; G1 to S cell cycle control	Termination of translesion DNA synthesis; Translesion synthesis by POLI; Meiotic Recombination; M/G1 Transition; Activation of ATR in response to replication stress; Dual Incision in GG-NER; Removal of the Flap Intermediate; Translesion synthesis by POLK; Gap-filling DNA repair synthesis and ligation in TC-NER; Mismatch repair (MMR) directed by MSH2:MSH3 (MutSbeta); Processing of DNA double-stran…	76
Q9CX86	Heterogeneous nuclear ribonucleoprotein A0 OS=Mus musculus OX=10090 GN=Hnrnpa0 PE=1 SV=1	3	2	4	9	3	1	2	6	-0.653403	0.386113	305	30.5	9.31	defense response;regulation of biological process;response to stimulus	nucleus	protein binding;RNA binding	Pf00076, Pf13893, Pf14259	77134	ENSMUSG00000007836.6	Hnrnpa0	13		mRNA processing	mRNA Splicing - Major Pathway	5
Q6PGB6	N-alpha-acetyltransferase 50 OS=Mus musculus OX=10090 GN=Naa50 PE=1 SV=1	4	4	1	9	2	2	2	6	-0.653403	0.386113	169	19.4	8.81	cell organization and biogenesis;metabolic process	cytoplasm;cytosol;nucleus	catalytic activity;protein binding	Pf00583, Pf13420, Pf13508, Pf13527, Pf13673	72117	ENSMUSG00000022698.17	Naa50	16		Metapathway biotransformation		1
Q9D2M8	Ubiquitin-conjugating enzyme E2 variant 2 OS=Mus musculus OX=10090 GN=Ube2v2 PE=1 SV=4	2	4	3	9	2	2	2	6	-0.653403	0.386113	145	16.4	8.09	metabolic process;regulation of biological process;response to stimulus	cytoplasm;nucleus	catalytic activity;protein binding	Pf00179	70620	ENSMUSG00000022674.14	Ube2v2	16			G2/M DNA damage checkpoint; Nonhomologous End-Joining (NHEJ); Recruitment and ATM-mediated phosphorylation of repair and signaling proteins at DNA double strand breaks	9
Q921J2	GTP-binding protein Rheb OS=Mus musculus OX=10090 GN=Rheb PE=1 SV=1	2	3	4	9	2	2	2	6	-0.653403	0.386113	184	20.4	5.92	regulation of biological process;response to stimulus	cytoplasm;cytosol;endoplasmic reticulum;Golgi;membrane;spliceosomal complex	catalytic activity;metal ion binding;nucleotide binding;protein binding	Pf00071, Pf01926, Pf08477	19744	ENSMUSG00000028945.9	Rheb	5	mTOR signaling pathway; Phospholipase D signaling pathway; Insulin signaling pathway; Longevity regulating pathway; Thyroid hormone signaling pathway; PI3K-Akt signaling pathway; AMPK signaling pathway; Choline metabolism in cancer	Focal Adhesion-PI3K-Akt-mTOR-signaling pathway; Dysregulated miRNA Targeting in Insulin/PI3K-AKT Signaling; Insulin Signaling	Regulation of PTEN gene transcription; mTORC1-mediated signalling; TP53 Regulates Metabolic Genes; Macroautophagy; Energy dependent regulation of mTOR by LKB1-AMPK	26
P18654	Ribosomal protein S6 kinase alpha-3 OS=Mus musculus OX=10090 GN=Rps6ka3 PE=1 SV=2	0.5	4	0.5	5	3	5	0.5	8.5	0.697094	0.386661	740	83.6	6.89	cell death;metabolic process;regulation of biological process;response to stimulus	cytoplasm;nucleus	catalytic activity;enzyme regulator activity;metal ion binding;nucleotide binding;protein binding	Pf00069, Pf00433, Pf07714, Pf14531	110651	ENSMUSG00000031309.15	Rps6ka3	X	mTOR signaling pathway; MAPK signaling pathway; Progesterone-mediated oocyte maturation; Long-term potentiation; Insulin resistance; Oocyte meiosis; Neurotrophin signaling pathway	Cytoplasmic Ribosomal Proteins; MAPK signaling pathway; EGFR1 Signaling Pathway; Insulin Signaling	Activated TLR4 signalling; CREB phosphorylation; Signaling by GPCR; Senescence-Associated Secretory Phenotype (SASP); Gastrin-CREB signalling pathway via PKC and MAPK; RSK activation; ERK/MAPK targets	55
Q6PIP5	NudC domain-containing protein 1 OS=Mus musculus OX=10090 GN=Nudcd1 PE=1 SV=2	2	2	1	5	4	0.5	4	8.5	0.697094	0.386661	582	66.7	5.3		cytoplasm;cytosol;nucleus		Pf04969	67429	ENSMUSG00000038736.9	Nudcd1	15				0
P32883-2	Isoform 2B of GTPase KRas OS=Mus musculus OX=10090 GN=Kras	4	0.5	0.5	5	3	0.5	5	8.5	0.697094	0.386661	188	21.5	8.12	cell communication;cell differentiation;cell organization and biogenesis;regulation of biological process;response to stimulus	cytoplasm;membrane;mitochondrion	catalytic activity;nucleotide binding;protein binding	Pf00009, Pf00071, Pf02421, Pf08477	16653	ENSMUSG00000030265.14	Kras	6	Oxytocin signaling pathway; ErbB signaling pathway; FoxO signaling pathway; Acute myeloid leukemia; AGE-RAGE signaling pathway in diabetic complications; mTOR signaling pathway; Cholinergic synapse; T cell receptor signaling pathway; Phospholipase D signaling pathway; Regulation of actin cytoskeleton; MAPK signaling pathway; MicroRNAs in cancer; Progesterone-mediated oocyte maturation; Ras signal…	IL-5 Signaling Pathway; Chemokine signaling pathway; G Protein Signaling Pathways; MAPK Cascade; Focal Adhesion-PI3K-Akt-mTOR-signaling pathway; IL-3 Signaling Pathway; IL-2 Signaling Pathway; MAPK signaling pathway; Regulation of Actin Cytoskeleton; EGFR1 Signaling Pathway		74
Q00519	Xanthine dehydrogenase/oxidase OS=Mus musculus OX=10090 GN=Xdh PE=1 SV=5	7	6	4	17	5	4	4	13	-0.455463	0.389551	1335	146.5	7.56	metabolic process;regulation of biological process;response to stimulus;transport	cytoplasm;cytosol;endoplasmic reticulum;extracellular	catalytic activity;metal ion binding;nucleotide binding;protein binding	Pf00941, Pf01315, Pf01799, Pf02738, Pf03450, Pf11715	22436	ENSMUSG00000024066.8	Xdh	17	Caffeine metabolism; Metabolic pathways; Purine metabolism; Drug metabolism - other enzymes; Peroxisome	Selenium Micronutrient Network; Folic Acid Network; Purine metabolism	Purine catabolism; Butyrophilin (BTN) family interactions	15
Q60737	Casein kinase II subunit alpha OS=Mus musculus OX=10090 GN=Csnk2a1 PE=1 SV=2	6	6	5	17	5	4	4	13	-0.455463	0.389551	391	45.1	7.74	cell death;metabolic process;regulation of biological process;response to stimulus	chromosome;cytoplasm;membrane;nucleus	catalytic activity;enzyme regulator activity;nucleotide binding;protein binding	Pf00069, Pf01633, Pf01636, Pf07714	12995	ENSMUSG00000101523.1; ENSMUSG00000074698.10	Csnk2a1	2; 1	Herpes simplex infection; Wnt signaling pathway; Epstein-Barr virus infection; Adherens junction; Ribosome biogenesis in eukaryotes; NF-kappa B signaling pathway; Tight junction; Measles	TNF-alpha NF-kB Signaling Pathway; Wnt Signaling Pathway NetPath	WNT mediated activation of DVL; Regulation of TP53 Activity through Phosphorylation; Synthesis of PC; Cooperation of PDCL (PhLP1) and TRiC/CCT in G-protein beta folding; Condensation of Prometaphase Chromosomes; Receptor Mediated Mitophagy; Regulation of PTEN stability and activity; Signal transduction by L1; RUNX1 interacts with co-factors whose precise effect on RUNX1 targets is not known	46
Q99L04	Dehydrogenase/reductase SDR family member 1 OS=Mus musculus OX=10090 GN=Dhrs1 PE=1 SV=1	6	5	6	17	2	5	6	13	-0.455463	0.389551	313	34	8.35	metabolic process	endoplasmic reticulum;membrane;mitochondrion	catalytic activity	Pf00106, Pf08659, Pf13460, Pf13561	52585	ENSMUSG00000002332.15	Dhrs1	14				0
P47740	Aldehyde dehydrogenase family 3 member A2 OS=Mus musculus OX=10090 GN=Aldh3a2 PE=1 SV=2	7	7	6	20	7	12	8	27	0.364519	0.390499	484	53.9	8.35	metabolic process;response to stimulus	cytosol;endoplasmic reticulum;membrane;mitochondrion;nucleus	catalytic activity	Pf00171	11671	ENSMUSG00000010025.19	Aldh3a2	11	Histidine metabolism; Pyruvate metabolism; Arginine and proline metabolism; Tryptophan metabolism; Valine, leucine and isoleucine degradation; Metabolic pathways; Lysine degradation; Fatty acid degradation; Glycolysis / Gluconeogenesis; beta-Alanine metabolism; Ascorbate and aldarate metabolism; Glycerolipid metabolism; Pentose and glucuronate interconversions	Tryptophan metabolism	Alpha-oxidation of phytanate; Sphingolipid de novo biosynthesis	21
P53994	Ras-related protein Rab-2A OS=Mus musculus OX=10090 GN=Rab2a PE=1 SV=1	8	6	6	20	10	8	9	27	0.364519	0.390499	212	23.5	6.54	cell organization and biogenesis;regulation of biological process;response to stimulus;transport	endoplasmic reticulum;Golgi;membrane;nucleus	catalytic activity;nucleotide binding	Pf00009, Pf00025, Pf00071, Pf01926, Pf04670, Pf08477	59021	ENSMUSG00000047187.9	Rab2a	4	AMPK signaling pathway	Focal Adhesion-PI3K-Akt-mTOR-signaling pathway	Golgi Cisternae Pericentriolar Stack Reorganization; RAB geranylgeranylation	10
Q04736	Tyrosine-protein kinase Yes OS=Mus musculus OX=10090 GN=Yes1 PE=1 SV=3	5	6	4	15	7	7	7	21	0.416987	0.39092	541	60.6	6.64	cell differentiation;cellular component movement;defense response;metabolic process;regulation of biological process;response to stimulus;transport	cytoplasm;cytoskeleton;cytosol;Golgi;membrane	catalytic activity;nucleotide binding;protein binding	Pf00017, Pf00018, Pf00069, Pf07653, Pf07714, Pf14604	22612	ENSMUSG00000014932.15	Yes1	5	Adherens junction; Tight junction	Kit Receptor Signaling Pathway; Alpha6-Beta4 Integrin Signaling Pathway	CD28 co-stimulation; Regulation of KIT signaling; CTLA4 inhibitory signaling; EPHB-mediated forward signaling; EPHA-mediated growth cone collapse; EPH-ephrin mediated repulsion of cells; FCGR activation	22
O08788	Dynactin subunit 1 OS=Mus musculus OX=10090 GN=Dctn1 PE=1 SV=3	4	6	5	15	5	7	9	21	0.416987	0.39092	1281	141.6	5.9	cell division;cell organization and biogenesis;cellular component movement;regulation of biological process;transport	chromosome;cytoplasm;cytoskeleton;cytosol;membrane;nucleus	catalytic activity;motor activity;protein binding	Pf01302, Pf05622, Pf05667, Pf06160, Pf12128, Pf12455, Pf13166, Pf15035	13191	ENSMUSG00000031865.16	Dctn1	6	Huntington's disease; Vasopressin-regulated water reabsorption		Anchoring of the basal body to the plasma membrane; AURKA Activation by TPX2; Loss of Nlp from mitotic centrosomes; Recruitment of mitotic centrosome proteins and complexes; COPI-mediated anterograde transport; Regulation of PLK1 Activity at G2/M Transition; Recruitment of NuMA to mitotic centrosomes; HSP90 chaperone cycle for steroid hormone receptors (SHR); COPI-independent Golgi-to-ER retrogra…	35
Q9DC50	Peroxisomal carnitine O-octanoyltransferase OS=Mus musculus OX=10090 GN=Crot PE=1 SV=1	8	7	11	26	12	11	11	34	0.318583	0.395693	612	70.2	6.73	metabolic process;response to stimulus;transport	mitochondrion	catalytic activity;protein binding	Pf00755	74114	ENSMUSG00000003623.4	Crot	5	Peroxisome		Beta-oxidation of pristanoyl-CoA	6
Q921W4	Quinone oxidoreductase-like protein 1 OS=Mus musculus OX=10090 GN=Cryzl1 PE=1 SV=1	3	3	0.5	6.5	2	1	1	4	-0.76888	0.396103	348	38.7	5.97	metabolic process	cytosol	catalytic activity	Pf00107, Pf08240	66609	ENSMUSG00000058240.13	Cryzl1	16				0
Q91WC0	Actin-histidine N-methyltransferase OS=Mus musculus OX=10090 GN=Setd3 PE=1 SV=1	1	1	0.5	2.5	2	2	1	5	0.93156	0.396347	594	67.1	5.6	cell organization and biogenesis;metabolic process;regulation of biological process	nucleus	catalytic activity;protein binding	Pf00856, Pf09273	52690	ENSMUSG00000056770.15	Setd3	12	Lysine degradation		PKMTs methylate histone lysines	4
Q9D0L8	mRNA cap guanine-N7 methyltransferase OS=Mus musculus OX=10090 GN=Rnmt PE=1 SV=1	1	0.5	1	2.5	2	2	1	5	0.93156	0.396347	465	53.3	6.48	metabolic process	nucleus	catalytic activity;RNA binding	Pf03291	67897	ENSMUSG00000009535.13	Rnmt	18	mRNA surveillance pathway	mRNA processing	mRNA Capping; RNA Pol II CTD phosphorylation and interaction with CE	7
P53986	Monocarboxylate transporter 1 OS=Mus musculus OX=10090 GN=Slc16a1 PE=1 SV=1	0.5	1	1	2.5	2	2	1	5	0.93156	0.396347	493	53.2	7.47	cell organization and biogenesis;metabolic process;regulation of biological process;response to stimulus;transport	membrane;mitochondrion	protein binding;transporter activity	Pf00083, Pf07690	20501	ENSMUSG00000032902.1	Slc16a1	3			Basigin interactions; Proton-coupled monocarboxylate transport; Pyruvate metabolism	11
O35134	DNA-directed RNA polymerase I subunit RPA1 OS=Mus musculus OX=10090 GN=Polr1a PE=1 SV=2	1	1	0.5	2.5	2	1	2	5	0.93156	0.396347	1717	194	6.93	metabolic process;regulation of biological process	nucleus	catalytic activity;DNA binding;metal ion binding;protein binding	Pf00623, Pf04983, Pf04997, Pf04998, Pf05000	20019	ENSMUSG00000049553.11	Polr1a	6	RNA polymerase; Metabolic pathways; Purine metabolism; Pyrimidine metabolism	Purine metabolism; TNF-alpha NF-kB Signaling Pathway; Eukaryotic Transcription Initiation	RNA Polymerase I Promoter Escape; Mus musculus biological processes; NoRC negatively regulates rRNA expression; RNA Polymerase I Chain Elongation; RNA Polymerase I Transcription Termination; RNA Polymerase I Transcription Initiation; B-WICH complex positively regulates rRNA expression	19
P11672	Neutrophil gelatinase-associated lipocalin OS=Mus musculus OX=10090 GN=Lcn2 PE=1 SV=1	1	1	0.5	2.5	2	1	2	5	0.93156	0.396347	200	22.9	8.81	cell communication;cell death;cell organization and biogenesis;defense response;regulation of biological process;response to stimulus;transport	cytosol;extracellular	metal ion binding;protein binding;transporter activity	Pf00061	16819	ENSMUSG00000026822.14	Lcn2	2			Neutrophil degranulation; Metal sequestration by antimicrobial proteins; Iron uptake and transport	7
Q80ZS3	28S ribosomal protein S26, mitochondrial OS=Mus musculus OX=10090 GN=Mrps26 PE=1 SV=1	1	0.5	1	2.5	2	1	2	5	0.93156	0.396347	200	23.4	9.96		mitochondrion;ribosome	RNA binding	Pf14943	99045	ENSMUSG00000037740.8	Mrps26	2			Mitochondrial translation termination; Mitochondrial translation elongation	5
Q5SSK3	Transcription elongation factor, mitochondrial OS=Mus musculus OX=10090 GN=Tefm PE=1 SV=1	1	1	0.5	2.5	1	2	2	5	0.93156	0.396347	364	41.8	9.51	cell organization and biogenesis;metabolic process;regulation of biological process	mitochondrion;organelle lumen	enzyme regulator activity;RNA binding	Pf12836	68550	ENSMUSG00000046909.9	Tefm	11				0
Q9CR67	Transmembrane protein 33 OS=Mus musculus OX=10090 GN=Tmem33 PE=1 SV=1	1	1	0.5	2.5	1	2	2	5	0.93156	0.396347	247	28	9.66	cell organization and biogenesis;regulation of biological process;response to stimulus	endoplasmic reticulum;membrane;nucleus	protein binding;structural molecule activity	Pf03661	67878	ENSMUSG00000037720.16	Tmem33	5				0
P97798	Neogenin OS=Mus musculus OX=10090 GN=Neo1 PE=1 SV=1	0.5	1	1	2.5	1	2	2	5	0.93156	0.396347	1493	163.1	6.47	cellular component movement;regulation of biological process;response to stimulus	cell surface;Golgi;membrane	protein binding;receptor activity;signal transducer activity	Pf00041, Pf00047, Pf06583, Pf07679, Pf07686, Pf09294, Pf13895, Pf13927	18007		Neo1	9		Splicing factor NOVA regulated synaptic proteins		1
Q8BU33	2-hydroxyacyl-CoA lyase 2 OS=Mus musculus OX=10090 GN=Ilvbl PE=1 SV=1	0.5	1	1	2.5	1	1	3	5	0.93156	0.396347	632	68.1	8.69		membrane	catalytic activity;metal ion binding	Pf00205, Pf02775, Pf02776	216136	ENSMUSG00000032763.11	Ilvbl	10				0
Q9D7N3	28S ribosomal protein S9, mitochondrial OS=Mus musculus OX=10090 GN=Mrps9 PE=1 SV=3	0.5	1	1	2.5	1	1	3	5	0.93156	0.396347	390	44.9	8.81	metabolic process	mitochondrion;ribosome	RNA binding;structural molecule activity	Pf00380	69527	ENSMUSG00000060679.14	Mrps9	1	Ribosome		Mitochondrial translation termination; Mitochondrial translation elongation	6
Q64523	Histone H2A type 2-C OS=Mus musculus OX=10090 GN=H2ac20 PE=1 SV=3	15	16	15	46	20	21	16	57	0.240888	0.398995	129	14	10.9	regulation of biological process	chromosome;nucleus	DNA binding;protein binding	Pf00125, Pf00808	319176	ENSMUSG00000068855.3	Hist2h2ac	3	Alcoholism; Systemic lupus erythematosus		RMTs methylate histone arginines; Meiotic Recombination; Mus musculus biological processes; Ub-specific processing proteases; NoRC negatively regulates rRNA expression; UCH proteinases; Metalloprotease DUBs; Meiotic Synapsis	15
Q62093	Serine/arginine-rich splicing factor 2 OS=Mus musculus OX=10090 GN=Srsf2 PE=1 SV=4	3	3	1	7	5	3	3	11	0.583636	0.399547	221	25.5	11.85	metabolic process;regulation of biological process;response to stimulus	cytosol;nucleus;spliceosomal complex	protein binding;RNA binding	Pf00076, Pf13893, Pf14259	20382	ENSMUSG00000034120.18	Srsf2	11	Herpes simplex infection; Spliceosome	mRNA processing	mRNA Splicing - Major Pathway; mRNA Splicing - Minor Pathway; mRNA 3'-end processing; Cleavage of Growing Transcript in the Termination Region ; Transport of Mature mRNA derived from an Intron-Containing Transcript	15
Q9CQL1	Protein mago nashi homolog 2 OS=Mus musculus OX=10090 GN=Magohb PE=2 SV=1	2	2	3	7	4	4	3	11	0.583636	0.399547	146	17.1	6.39	metabolic process;transport	nucleus;spliceosomal complex	RNA binding	Pf02792	66441		Magohb	6	mRNA surveillance pathway; Spliceosome; RNA transport			3
Q6IFX2	Keratin, type I cytoskeletal 42 OS=Mus musculus OX=10090 GN=Krt42 PE=1 SV=1	0.5	6	0.5	7	5	2	4	11	0.583636	0.399547	452	50.1	5.16		cytoplasm	structural molecule activity	Pf00038, Pf04156, Pf08317, Pf13166, Pf13514	68239	ENSMUSG00000053654.7	Krt42	11				0
Q06185	ATP synthase subunit e, mitochondrial OS=Mus musculus OX=10090 GN=Atp5me PE=1 SV=2	2	3	2	7	4	3	4	11	0.583636	0.399547	71	8.2	9.35	metabolic process;transport	membrane;mitochondrion	catalytic activity;transporter activity	Pf05680	11958	ENSMUSG00000050856.16	Atp5k	5	Metabolic pathways; Oxidative phosphorylation	Oxidative phosphorylation; Electron Transport Chain	Cristae formation; Formation of ATP by chemiosmotic coupling	11
P10711	Transcription elongation factor A protein 1 OS=Mus musculus OX=10090 GN=Tcea1 PE=1 SV=2	2	4	1	7	3	4	4	11	0.583636	0.399547	301	33.9	8.38	cell differentiation;metabolic process;regulation of biological process	nucleus	DNA binding;metal ion binding;protein binding	Pf01096, Pf07500, Pf08711	21399	ENSMUSG00000033813.15	Tcea1	1			Dual incision in TC-NER; RNA Polymerase II Pre-transcription Events; TP53 Regulates Transcription of DNA Repair Genes; Formation of RNA Pol II elongation complex ; Formation of TC-NER Pre-Incision Complex; Gap-filling DNA repair synthesis and ligation in TC-NER	14
O70318	Band 4.1-like protein 2 OS=Mus musculus OX=10090 GN=Epb41l2 PE=1 SV=2	2	2	3	7	3	4	4	11	0.583636	0.399547	988	109.9	5.43	cell division;cell organization and biogenesis;regulation of biological process;transport	cytoplasm;cytoskeleton;membrane;nucleus	protein binding;structural molecule activity	Pf00373, Pf04382, Pf05902, Pf08736, Pf09379, Pf09380	13822	ENSMUSG00000019978.16	Epb4.1l2; Epb41l2	10	Tight junction	Splicing factor NOVA regulated synaptic proteins	Neurexins and neuroligins	5
Q60766	Immunity-related GTPase family M protein 1 OS=Mus musculus OX=10090 GN=Irgm1 PE=1 SV=1	4	2	1	7	3	3	5	11	0.583636	0.399547	409	46.5	8.28	cell organization and biogenesis;defense response;metabolic process;regulation of biological process;response to stimulus	endoplasmic reticulum;endosome;Golgi;membrane;vacuole	catalytic activity;nucleotide binding	Pf01926, Pf05049	15944	ENSMUSG00000046879.7	Irgm1	11	Toxoplasmosis			1
Q9DB73	NADH-cytochrome b5 reductase 1 OS=Mus musculus OX=10090 GN=Cyb5r1 PE=1 SV=1	0.5	0.5	0.5	1.5	2	1	0.5	3.5	1.15395	0.399992	305	34.1	8.87	metabolic process	membrane;mitochondrion	catalytic activity	Pf00175, Pf00970	72017	ENSMUSG00000026456.18	Cyb5r1	1	Amino sugar and nucleotide sugar metabolism	Oxidation by Cytochrome P450	Erythrocytes take up carbon dioxide and release oxygen; Platelet degranulation	9
Q31125	Zinc transporter SLC39A7 OS=Mus musculus OX=10090 GN=Slc39a7 PE=1 SV=2	0.5	0.5	0.5	1.5	2	1	0.5	3.5	1.15395	0.399992	476	50.6	6.87	cellular homeostasis;transport	endoplasmic reticulum;Golgi;membrane	protein binding;transporter activity	Pf02535	14977	ENSMUSG00000024327.15	Slc39a7	17			Zinc influx into cells by the SLC39 gene family	6
Q9QYR6	Microtubule-associated protein 1A OS=Mus musculus OX=10090 GN=Map1a PE=1 SV=2	0.5	0.5	0.5	1.5	2	1	0.5	3.5	1.15395	0.399992	2776	300	5	cell organization and biogenesis;regulation of biological process	cytoplasm;cytoskeleton;cytosol	protein binding	Pf02463	17754	ENSMUSG00000027254.13	Map1a; Mtap1a	2				0
P70419	Polypeptide N-acetylgalactosaminyltransferase 3 OS=Mus musculus OX=10090 GN=Galnt3 PE=1 SV=3	0.5	0.5	0.5	1.5	1	2	0.5	3.5	1.15395	0.399992	633	72.9	8.25	metabolic process	Golgi;membrane	catalytic activity;metal ion binding	Pf00535, Pf00652, Pf02709, Pf10111	14425	ENSMUSG00000026994.9	Galnt3	2	Metabolic pathways; Mucin type O-glycan biosynthesis		FGFR3c ligand binding and activation; O-linked glycosylation of mucins	12
Q8C3I8	Protein HGH1 homolog OS=Mus musculus OX=10090 GN=Hgh1 PE=1 SV=1	0.5	0.5	0.5	1.5	2	0.5	1	3.5	1.15395	0.399992	393	42.9	4.74				Pf04063, Pf04064	59053	ENSMUSG00000022554.6	Fam203a; Hgh1	15				0
Q99LI8	Hepatocyte growth factor-regulated tyrosine kinase substrate OS=Mus musculus OX=10090 GN=Hgs PE=1 SV=2	0.5	0.5	0.5	1.5	0.5	2	1	3.5	1.15395	0.399992	775	86	6.16	cell organization and biogenesis;regulation of biological process;transport	cytoplasm;cytosol;endosome;membrane;vacuole	metal ion binding;protein binding	Pf00790, Pf01363, Pf09770, Pf12210	15239		Hgs	11	Endocytosis; Phagosome			2
Q6ZPR5	Sphingomyelin phosphodiesterase 4 OS=Mus musculus OX=10090 GN=Smpd4 PE=1 SV=2	0.5	0.5	0.5	1.5	0.5	2	1	3.5	1.15395	0.399992	823	93.2	8.13	metabolic process;response to stimulus	endoplasmic reticulum;Golgi;membrane	catalytic activity;metal ion binding	Pf14724	77626	ENSMUSG00000005899.12	Smpd4	16	Metabolic pathways; Sphingolipid metabolism		Glycosphingolipid metabolism	6
Q8BUR4	Dedicator of cytokinesis protein 1 OS=Mus musculus OX=10090 GN=Dock1 PE=1 SV=3	0.5	0.5	0.5	1.5	0.5	2	1	3.5	1.15395	0.399992	1865	214.9	7.62	cell death;cell differentiation;cell organization and biogenesis;cellular component movement;regulation of biological process;response to stimulus;transport	cytoplasm;membrane	enzyme regulator activity;protein binding	Pf00018, Pf06920, Pf07653, Pf14429, Pf14604	330662	ENSMUSG00000058325.6	Dock1	7	Regulation of actin cytoskeleton; Focal adhesion; Bacterial invasion of epithelial cells	Signaling of Hepatocyte Growth Factor Receptor; Regulation of Actin Cytoskeleton; Integrin-mediated Cell Adhesion	PTK6 Regulates RHO GTPases, RAS GTPase and MAP kinases; VEGFA-VEGFR2 Pathway; DCC mediated attractive signaling; Factors involved in megakaryocyte development and platelet production; Regulation of actin dynamics for phagocytic cup formation	23
Q9CYX7	RRP15-like protein OS=Mus musculus OX=10090 GN=Rrp15 PE=1 SV=2	0.5	0.5	0.5	1.5	0.5	2	1	3.5	1.15395	0.399992	281	31	8.76	metabolic process			Pf07890	67223	ENSMUSG00000001305.5	Rrp15	1				0
Q922L6	Negative elongation factor D OS=Mus musculus OX=10090 GN=Nelfcd PE=1 SV=2	0.5	0.5	0.5	1.5	0.5	2	1	3.5	1.15395	0.399992	591	66.2	5.16	metabolic process;regulation of biological process	membrane;nucleus	RNA binding	Pf04858	57314	ENSMUSG00000016253.12	Nelfcd; Th1l	2				0
E9Q1P8	Interferon regulatory factor 2-binding protein 2 OS=Mus musculus OX=10090 GN=Irf2bp2 PE=1 SV=1	0.5	0.5	0.5	1.5	1	0.5	2	3.5	1.15395	0.399992	570	59.3	8.69	metabolic process;regulation of biological process	cytoplasm;nucleus	metal ion binding	Pf11261	270110	ENSMUSG00000051495.7	Irf2bp2	8				0
B1AY13	Ubiquitin carboxyl-terminal hydrolase 24 OS=Mus musculus OX=10090 GN=Usp24 PE=1 SV=1	0.5	0.5	0.5	1.5	1	0.5	2	3.5	1.15395	0.399992	2617	293.8	6.19	metabolic process		catalytic activity;protein binding	Pf00443, Pf13423	329908	ENSMUSG00000028514.15	Usp24	4			Ub-specific processing proteases	4
Q9WVP6	Poly(A) polymerase beta OS=Mus musculus OX=10090 GN=Papolb PE=1 SV=2	0.5	0.5	0.5	1.5	1	0.5	2	3.5	1.15395	0.399992	641	72.2	6.74	metabolic process	cytoplasm;endoplasmic reticulum;nucleus	catalytic activity;metal ion binding;nucleotide binding;protein binding;RNA binding	Pf01909, Pf04926, Pf04928	56522		Papolb	5	mRNA surveillance pathway	mRNA processing		2
Q8BFQ4	WD repeat-containing protein 82 OS=Mus musculus OX=10090 GN=Wdr82 PE=1 SV=1	0.5	0.5	0.5	1.5	1	0.5	2	3.5	1.15395	0.399992	313	35.1	7.69	cell organization and biogenesis;metabolic process	chromosome;nucleus	catalytic activity;protein binding	Pf00400	77305	ENSMUSG00000020257.13	Wdr82	9	mRNA surveillance pathway			1
Q9JHS9	Spliceosome-associated protein CWC15 homolog OS=Mus musculus OX=10090 GN=Cwc15 PE=1 SV=1	0.5	0.5	0.5	1.5	1	0.5	2	3.5	1.15395	0.399992	229	26.6	5.71	metabolic process	mitochondrion;nucleus;spliceosomal complex	RNA binding	Pf04889	66070	ENSMUSG00000004096.9	Cwc15	9	Spliceosome		mRNA Splicing - Major Pathway	5
Q9Z0G0	PDZ domain-containing protein GIPC1 OS=Mus musculus OX=10090 GN=Gipc1 PE=1 SV=1	0.5	0.5	0.5	1.5	0.5	1	2	3.5	1.15395	0.399992	333	36.1	5.91	cell communication;cellular component movement;regulation of biological process;response to stimulus;transport	cytoplasm;cytosol;membrane	enzyme regulator activity;protein binding	Pf00595	67903	ENSMUSG00000019433.9	Gipc1	8				0
P54116	Erythrocyte band 7 integral membrane protein OS=Mus musculus OX=10090 GN=Stom PE=1 SV=3	0.5	0.5	0.5	1.5	0.5	1	2	3.5	1.15395	0.399992	284	31.4	6.93	cell organization and biogenesis;regulation of biological process	cytoplasm;cytoskeleton;cytosol;endoplasmic reticulum;membrane;mitochondrion	protein binding	Pf01145	13830	ENSMUSG00000026880.11	Stom	2			Neutrophil degranulation	3
Q9WU79	Proline dehydrogenase 1, mitochondrial OS=Mus musculus OX=10090 GN=Prodh PE=1 SV=2	0.5	0.5	0.5	1.5	0.5	1	2	3.5	1.15395	0.399992	599	68	8.24	metabolic process	membrane;mitochondrion;organelle lumen	catalytic activity;nucleotide binding	Pf01619	19125	ENSMUSG00000003526.11; ENSMUSG00000111321.1	Prodh	16; CHR_MG3833_MG4220_PATCH	Arginine and proline metabolism; Metabolic pathways	Amino Acid metabolism	Proline catabolism	7
Q8K221	Arfaptin-2 OS=Mus musculus OX=10090 GN=Arfip2 PE=1 SV=2	0.5	0.5	0.5	1.5	0.5	1	2	3.5	1.15395	0.399992	341	37.7	5.87	cell organization and biogenesis;regulation of biological process	cytoplasm;membrane	protein binding	Pf03114, Pf06456	76932	ENSMUSG00000030881.15	Arfip2	7			Retrograde transport at the Trans-Golgi-Network	4
P36536	GTP-binding protein SAR1a OS=Mus musculus OX=10090 GN=Sar1a PE=1 SV=1	7	5	6	18	5	4	5	14	-0.43101	0.40007	198	22.4	6.93	cell organization and biogenesis;regulation of biological process;response to stimulus;transport	endoplasmic reticulum;Golgi;membrane	catalytic activity;nucleotide binding;protein binding;signal transducer activity	Pf00025, Pf00071, Pf00503, Pf01926, Pf08477, Pf09439	20224		Sar1a	10				0
Q8K297	Procollagen galactosyltransferase 1 OS=Mus musculus OX=10090 GN=Colgalt1 PE=1 SV=2	5	4	2	11	5	6	5	16	0.472128	0.401324	617	71	7.28		endoplasmic reticulum;membrane;organelle lumen	catalytic activity	Pf01755	234407	ENSMUSG00000034807.9	Glt25d1; Colgalt1	8	Lysine degradation; Other types of O-glycan biosynthesis		Collagen biosynthesis and modifying enzymes	5
O54950	5'-AMP-activated protein kinase subunit gamma-1 OS=Mus musculus OX=10090 GN=Prkag1 PE=1 SV=2	2	6	3	11	5	6	5	16	0.472128	0.401324	330	37.5	7.14	cell organization and biogenesis;metabolic process;regulation of biological process;transport	cytosol;membrane;nucleus	catalytic activity;nucleotide binding;protein binding	Pf00571	19082	ENSMUSG00000067713.6	Prkag1	15	Oxytocin signaling pathway; FoxO signaling pathway; Hypertrophic cardiomyopathy (HCM); Insulin signaling pathway; Insulin resistance; Circadian rhythm; Longevity regulating pathway; Non-alcoholic fatty liver disease (NAFLD); Adipocytokine signaling pathway; AMPK signaling pathway; Glucagon signaling pathway; Longevity regulating pathway - multiple species	Leptin and adiponectin	Macroautophagy; Regulation of TP53 Activity through Phosphorylation; Energy dependent regulation of mTOR by LKB1-AMPK; TP53 Regulates Metabolic Genes	25
Q99KE1	NAD-dependent malic enzyme, mitochondrial OS=Mus musculus OX=10090 GN=Me2 PE=1 SV=1	4	2	5	11	7	3	6	16	0.472128	0.401324	589	65.8	7.61	metabolic process;regulation of biological process	mitochondrion;organelle lumen	catalytic activity;metal ion binding;nucleotide binding	Pf00390, Pf03949	107029	ENSMUSG00000024556.3	Me2	18	Pyruvate metabolism; Carbon metabolism			2
Q62086	Serum paraoxonase/arylesterase 2 OS=Mus musculus OX=10090 GN=Pon2 PE=1 SV=2	4	4	3	11	5	5	6	16	0.472128	0.401324	354	39.6	5.83	metabolic process;response to stimulus	extracellular;membrane;mitochondrion;nucleus;vacuole	catalytic activity;metal ion binding;protein binding	Pf01731, Pf08450	330260	ENSMUSG00000032667.17	Pon2	6	Metabolic pathways		Synthesis of 5-eicosatetraenoic acids	6
P83917	Chromobox protein homolog 1 OS=Mus musculus OX=10090 GN=Cbx1 PE=1 SV=1	2	4	5	11	3	7	6	16	0.472128	0.401324	185	21.4	4.93	regulation of biological process	chromosome;nucleus	protein binding	Pf00385, Pf01393	12412	ENSMUSG00000018666.13	Cbx1	11				0
P32020	Non-specific lipid-transfer protein OS=Mus musculus OX=10090 GN=Scp2 PE=1 SV=3	4	4	3	11	4	4	8	16	0.472128	0.401324	547	59.1	7.44	cell organization and biogenesis;metabolic process;regulation of biological process;transport	cytoplasm;cytosol;endoplasmic reticulum;membrane;mitochondrion;nucleus;organelle lumen	catalytic activity;protein binding;transporter activity	Pf00108, Pf00109, Pf02036, Pf02801, Pf02803, Pf08545, Pf14864	20280	ENSMUSG00000028603.15	Scp2	4	PPAR signaling pathway; Metabolic pathways; Primary bile acid biosynthesis; Peroxisome	PPAR signaling pathway; Mitochondrial LC-Fatty Acid Beta-Oxidation	Beta-oxidation of pristanoyl-CoA; Synthesis of bile acids and bile salts via 7alpha-hydroxycholesterol; alpha-linolenic acid (ALA) metabolism	17
P62315	Small nuclear ribonucleoprotein Sm D1 OS=Mus musculus OX=10090 GN=Snrpd1 PE=1 SV=1	8	7	6	21	10	10	8	28	0.346597	0.404152	119	13.3	11.56	cell organization and biogenesis;metabolic process	cytoplasm;cytosol;nucleus;spliceosomal complex	RNA binding	Pf01423	20641	ENSMUSG00000002477.4	Snrpd1	18	Spliceosome; Systemic lupus erythematosus	mRNA processing	mRNA Splicing - Major Pathway; mRNA Splicing - Minor Pathway; snRNP Assembly	10
Q99KK7	Dipeptidyl peptidase 3 OS=Mus musculus OX=10090 GN=Dpp3 PE=1 SV=2	7	8	6	21	9	7	12	28	0.346597	0.404152	738	82.8	5.38	metabolic process	cytoplasm;cytosol;membrane	catalytic activity;metal ion binding	Pf03571	75221	ENSMUSG00000063904.3	Dpp3	19				0
Q8BIJ6	Isoleucine--tRNA ligase, mitochondrial OS=Mus musculus OX=10090 GN=Iars2 PE=1 SV=1	9	11	7	27	12	13	10	35	0.305955	0.406821	1012	112.7	6.81	metabolic process;regulation of biological process	cytoplasm;cytosol;mitochondrion;organelle lumen	catalytic activity;nucleotide binding;RNA binding	Pf00133, Pf01921, Pf06827, Pf08264, Pf09334, Pf13603	381314	ENSMUSG00000026618.11	Iars2	1	Aminoacyl-tRNA biosynthesis			1
Q8K2D3	Enhancer of mRNA-decapping protein 3 OS=Mus musculus OX=10090 GN=Edc3 PE=1 SV=1	3	0.5	2	5.5	4	3	2	9	0.642053	0.407063	508	55.9	7.09	cell organization and biogenesis;metabolic process	cytoplasm;membrane	catalytic activity;protein binding;RNA binding	Pf03853, Pf09532, Pf12701	353190	ENSMUSG00000038957.13	Edc3	9	RNA degradation		mRNA decay by 5' to 3' exoribonuclease	4
Q9DBR7	Protein phosphatase 1 regulatory subunit 12A OS=Mus musculus OX=10090 GN=Ppp1r12a PE=1 SV=2	3	2	0.5	5.5	4	2	3	9	0.642053	0.407063	1029	114.9	5.49	cell organization and biogenesis;metabolic process;regulation of biological process;response to stimulus	chromosome;cytoplasm;cytoskeleton;cytosol	catalytic activity;enzyme regulator activity;protein binding	Pf00023, Pf03961, Pf12796, Pf13606, Pf13637, Pf13857	17931	ENSMUSG00000019907.10	Ppp1r12a	10	Oxytocin signaling pathway; Regulation of actin cytoskeleton; Focal adhesion; Platelet activation; Proteoglycans in cancer; cGMP-PKG signaling pathway; cAMP signaling pathway; Vascular smooth muscle contraction	Regulation of Actin Cytoskeleton; Focal Adhesion	RHO GTPases activate PAKs; Regulation of PLK1 Activity at G2/M Transition; RHO GTPases activate PKNs	20
Q80TH2	Erbin OS=Mus musculus OX=10090 GN=Erbin PE=1 SV=3	2	3	0.5	5.5	3	2	4	9	0.642053	0.407063	1402	157.2	5.69	regulation of biological process;response to stimulus;transport	cytoplasm;membrane;nucleus	protein binding	Pf00595, Pf12799, Pf13855	59079	ENSMUSG00000021709.14	Erbb2ip; Erbin	13	NOD-like receptor signaling pathway	NLR Proteins; Alpha6-Beta4 Integrin Signaling Pathway	Downregulation of ERBB2 signaling	7
Q60770	Syntaxin-binding protein 3 OS=Mus musculus OX=10090 GN=Stxbp3 PE=1 SV=1	2	3	0.5	5.5	3	2	4	9	0.642053	0.407063	592	67.9	8.02	cell organization and biogenesis;regulation of biological process;response to stimulus;transport	cytoplasm;cytosol;membrane	protein binding	Pf00995	20912	ENSMUSG00000027882.18	Stxbp3a; Stxbp3	3		Insulin Signaling	Disinhibition of SNARE formation	5
Q8BLY2	Threonine--tRNA ligase 2, cytoplasmic OS=Mus musculus OX=10090 GN=Tars3 PE=1 SV=1	2	3	0.5	5.5	1	3	5	9	0.642053	0.407063	790	91.3	7.53	metabolic process	cytoplasm	catalytic activity;nucleotide binding	Pf00587, Pf02824, Pf03129, Pf07973	272396	ENSMUSG00000030515.9	Tarsl2	7	Aminoacyl-tRNA biosynthesis			1
Q9JHS4	ATP-dependent Clp protease ATP-binding subunit clpX-like, mitochondrial OS=Mus musculus OX=10090 GN=Clpx PE=1 SV=2	7	5	4	16	9	5	8	22	0.390991	0.408027	634	69.2	7.71	metabolic process;regulation of biological process	cytosol;membrane;mitochondrion;organelle lumen	catalytic activity;enzyme regulator activity;metal ion binding;nucleotide binding;protein binding	Pf00004, Pf01078, Pf05729, Pf07724, Pf07726, Pf07728, Pf10431, Pf13191, Pf13401, Pf14532	270166	ENSMUSG00000015357.10	Clpx	9				0
Q6NV83	U2 snRNP-associated SURP motif-containing protein OS=Mus musculus OX=10090 GN=U2surp PE=1 SV=3	1	2	1	4	3	2	2	7	0.738915	0.408741	1029	118.2	8.47	metabolic process	nucleus	RNA binding	Pf00076, Pf01805, Pf08312, Pf13893, Pf14259	67958	ENSMUSG00000032407.14	U2surp	9	Spliceosome	mRNA processing	mRNA Splicing - Major Pathway	6
Q8BH86	D-glutamate cyclase, mitochondrial OS=Mus musculus OX=10090 GN=Dglucy PE=1 SV=1	1	2	1	4	3	2	2	7	0.738915	0.408741	617	66.3	7.09	metabolic process	mitochondrion;organelle lumen	catalytic activity	Pf07286, Pf14336	217830	ENSMUSG00000021185.15	9030617O03Rik; Dglucy	12				0
Q62203	Splicing factor 3A subunit 2 OS=Mus musculus OX=10090 GN=Sf3a2 PE=1 SV=2	1	2	1	4	3	2	2	7	0.738915	0.408741	475	49.9	9.54	cell organization and biogenesis;metabolic process	nucleus;spliceosomal complex	metal ion binding;protein binding;RNA binding	Pf12874	20222		Sf3a2	10		mRNA processing		1
Q8K2K6	Arf-GAP domain and FG repeat-containing protein 1 OS=Mus musculus OX=10090 GN=Agfg1 PE=1 SV=2	1	1	2	4	3	2	2	7	0.738915	0.408741	561	58	8.63	cell differentiation;cell organization and biogenesis;development;regulation of biological process;transport	nucleus	DNA binding;enzyme regulator activity;metal ion binding	Pf01412	15463	ENSMUSG00000026159.13	Agfg1	1	Influenza A		Cargo recognition for clathrin-mediated endocytosis	5
Q8K1E0	Syntaxin-5 OS=Mus musculus OX=10090 GN=Stx5 PE=1 SV=3	1	2	1	4	2	3	2	7	0.738915	0.408741	355	39.7	8.92	cell organization and biogenesis;regulation of biological process;transport	cytosol;endoplasmic reticulum;Golgi;membrane	protein binding	Pf00804, Pf05739	56389	ENSMUSG00000010110.17	Stx5a	19	SNARE interactions in vesicular transport		COPI-mediated anterograde transport; COPII (Coat Protein 2) Mediated Vesicle Transport; Cargo concentration in the ER; Intra-Golgi traffic	13
Q8CJ53	Cdc42-interacting protein 4 OS=Mus musculus OX=10090 GN=Trip10 PE=1 SV=2	1	2	1	4	2	3	2	7	0.738915	0.408741	603	68.4	5.9	cell organization and biogenesis;regulation of biological process;response to stimulus;transport	cytoplasm;cytoskeleton;Golgi;membrane;vacuole	protein binding	Pf00018, Pf00611, Pf08239, Pf14604	106628		Trip10	17	Insulin signaling pathway		Rho GTPase cycle; Clathrin-mediated endocytosis	7
Q9JLV5	Cullin-3 OS=Mus musculus OX=10090 GN=Cul3 PE=1 SV=1	2	1	1	4	1	4	2	7	0.738915	0.408741	768	88.9	8.46	cell death;cell division;cell organization and biogenesis;cellular component movement;metabolic process;regulation of biological process;response to stimulus;transport	cytoplasm;Golgi;membrane;nucleus	catalytic activity;protein binding	Pf00888, Pf10557	26554	ENSMUSG00000004364.14	Cul3	1	Ubiquitin mediated proteolysis; Hedgehog signaling pathway		Hedgehog 'on' state; Neddylation; Interleukin-20 family signaling; Degradation of DVL; Regulation of RAS by GAPs	19
Q8CDM1	ATPase family AAA domain-containing protein 2 OS=Mus musculus OX=10090 GN=Atad2 PE=1 SV=1	1	1	2	4	1	4	2	7	0.738915	0.408741	1040	117.9	6.89	cell organization and biogenesis;metabolic process;regulation of biological process;response to stimulus	nucleus	catalytic activity;nucleotide binding;protein binding	Pf00004, Pf00439, Pf01057, Pf05496, Pf07728, Pf13191, Pf13401	70472		Atad2	15				0
P62311	U6 snRNA-associated Sm-like protein LSm3 OS=Mus musculus OX=10090 GN=Lsm3 PE=1 SV=2	1	2	1	4	2	2	3	7	0.738915	0.408741	102	11.8	4.7	cell organization and biogenesis;metabolic process	nucleus;spliceosomal complex	RNA binding	Pf01423	67678	ENSMUSG00000034192.5	Lsm3	6	RNA degradation; Spliceosome		mRNA Splicing - Major Pathway; mRNA decay by 5' to 3' exoribonuclease	8
E9Q414	Apolipoprotein B-100 OS=Mus musculus OX=10090 GN=Apob PE=1 SV=1	1	2	1	4	2	2	3	7	0.738915	0.408741	4505	509.1	6.81	cell organization and biogenesis;cellular component movement;metabolic process;regulation of biological process;response to stimulus;transport	cytoplasm;cytosol;endoplasmic reticulum;extracellular;membrane;organelle lumen	protein binding;transporter activity	Pf01347, Pf06448, Pf09172, Pf12491	238055	ENSMUSG00000020609.14	Apob	12	Vitamin digestion and absorption; Fat digestion and absorption		Chylomicron clearance; Platelet sensitization by LDL; Cell surface interactions at the vascular wall; Post-translational protein phosphorylation; Scavenging by Class A Receptors; Chylomicron assembly; Signaling by GPCR; VLDL assembly; Scavenging by Class H Receptors; Chylomicron remodeling; Regulation of Insulin-like Growth Factor (IGF) transport and uptake by Insulin-like Growth Factor Binding P…	41
O08573	Galectin-9 OS=Mus musculus OX=10090 GN=Lgals9 PE=1 SV=1	1	1	2	4	2	1	4	7	0.738915	0.408741	353	40	9.31	regulation of biological process;response to stimulus	cytoplasm;cytosol;extracellular;nucleus	enzyme regulator activity;protein binding	Pf00337	16859		Lgals9	11				0
Q8BGS2	BolA-like protein 2 OS=Mus musculus OX=10090 GN=Bola2 PE=1 SV=1	4	4	2	10	4	2	1	7	-0.583013	0.40902	86	10.2	6.16	cell organization and biogenesis;metabolic process	cytoplasm;nucleus		Pf01722	66162	ENSMUSG00000047721.8	Bola2	7				0
Q922K7	Probable 28S rRNA (cytosine-C(5))-methyltransferase OS=Mus musculus OX=10090 GN=Nop2 PE=1 SV=1	3	4	3	10	3	3	1	7	-0.583013	0.40902	793	86.7	9.22	cell organization and biogenesis;metabolic process;regulation of biological process	nucleus	catalytic activity;RNA binding	Pf01189, Pf08062, Pf12847	110109		Nop2	6				0
Q62433	Protein NDRG1 OS=Mus musculus OX=10090 GN=Ndrg1 PE=1 SV=1	3	4	3	10	3	2	2	7	-0.583013	0.40902	394	43	6.1	cell organization and biogenesis;regulation of biological process;response to stimulus	cytoplasm;cytoskeleton;cytosol;membrane;nucleus	protein binding	Pf00561, Pf03096, Pf12697	17988	ENSMUSG00000005125.12	Ndrg1	15				0
P62627	Dynein light chain roadblock-type 1 OS=Mus musculus OX=10090 GN=Dynlrb1 PE=1 SV=3	4	4	2	10	2	2	3	7	-0.583013	0.40902	96	11	7.25	cellular component movement;response to stimulus;transport	cytoplasm;cytoskeleton;membrane	catalytic activity;motor activity;protein binding	Pf03259	67068	ENSMUSG00000047459.14	Dynlrb1	2			Intraflagellar transport	3
Q9D6J6	NADH dehydrogenase [ubiquinone] flavoprotein 2, mitochondrial OS=Mus musculus OX=10090 GN=Ndufv2 PE=1 SV=2	3	3	4	10	2	2	3	7	-0.583013	0.40902	248	27.3	7.4	metabolic process;transport	membrane;mitochondrion	catalytic activity;metal ion binding	Pf01257	72900	ENSMUSG00000024099.14	Ndufv2	17	Metabolic pathways; Huntington's disease; Non-alcoholic fatty liver disease (NAFLD); Oxidative phosphorylation; Parkinson's disease; Alzheimer's disease	Oxidative phosphorylation; Electron Transport Chain	Complex I biogenesis	13
P21278	Guanine nucleotide-binding protein subunit alpha-11 OS=Mus musculus OX=10090 GN=Gna11 PE=1 SV=1	4	6	4	14	4	0.5	6	10.5	-0.483478	0.409529	359	42	5.97	cell organization and biogenesis;regulation of biological process;response to stimulus	cytoplasm;cytosol;membrane	catalytic activity;metal ion binding;nucleotide binding;protein binding;signal transducer activity	Pf00025, Pf00503	14672	ENSMUSG00000034781.5	Gna11	10	Cholinergic synapse; Chagas disease (American trypanosomiasis); Long-term depression; cGMP-PKG signaling pathway; Pathways in cancer; Calcium signaling pathway; Vascular smooth muscle contraction; Aldosterone synthesis and secretion; GnRH signaling pathway; Gap junction; Insulin secretion; Amoebiasis	G Protein Signaling Pathways; Calcium Regulation in the Cardiac Cell	Platelet sensitization by LDL; ADP signalling through P2Y purinoceptor 1; Fatty Acids bound to GPR40 (FFAR1) regulate insulin secretion; Acetylcholine regulates insulin secretion; Thrombin signalling through proteinase activated receptors (PARs); Gastrin-CREB signalling pathway via PKC and MAPK; Thromboxane signalling through TP receptor	33
P53657	Pyruvate kinase PKLR OS=Mus musculus OX=10090 GN=Pklr PE=1 SV=1	8	6	5	19	7	4	4	15	-0.409477	0.409651	574	62.3	7.09	metabolic process;response to stimulus	cytoplasm;cytosol	catalytic activity;metal ion binding;nucleotide binding	Pf00224, Pf02887	18770		Pklr	3		Glycolysis and Gluconeogenesis; Purine metabolism		2
Q1HFZ0	RNA cytosine C(5)-methyltransferase NSUN2 OS=Mus musculus OX=10090 GN=Nsun2 PE=1 SV=2	5	7	7	19	4	5	6	15	-0.409477	0.409651	757	85.4	6.58	cell division;metabolic process	cytoplasm;cytoskeleton;nucleus	catalytic activity;RNA binding	Pf01189, Pf13659	28114	ENSMUSG00000021595.18	Nsun2	13				0
Q8CGF7	Transcription elongation regulator 1 OS=Mus musculus OX=10090 GN=Tcerg1 PE=1 SV=2	2	0.5	2	4.5	1	0.5	1	2.5	-0.916437	0.412841	1100	123.7	8.65	metabolic process;regulation of biological process	nucleus	protein binding;RNA binding	Pf00397, Pf01846, Pf13949	56070	ENSMUSG00000024498.15	Tcerg1	18	Spliceosome			1
P50428	Arylsulfatase A OS=Mus musculus OX=10090 GN=Arsa PE=1 SV=2	2	2	0.5	4.5	0.5	1	1	2.5	-0.916437	0.412841	506	53.7	5.87	metabolic process;response to stimulus	cytoplasm;endosome;membrane;vacuole	catalytic activity;metal ion binding	Pf00884, Pf07394, Pf14707	11883	ENSMUSG00000022620.14	Arsa	15	Lysosome; Sphingolipid metabolism		Neutrophil degranulation; Glycosphingolipid metabolism; The activation of arylsulfatases	13
Q9DCE5	p21-activated protein kinase-interacting protein 1 OS=Mus musculus OX=10090 GN=Pak1ip1 PE=1 SV=2	2	2	0.5	4.5	0.5	1	1	2.5	-0.916437	0.412841	382	42.1	8.47	cell proliferation;regulation of biological process	nucleus	protein binding	Pf00400	68083	ENSMUSG00000038683.15	Pak1ip1	13				0
P62962	Profilin-1 OS=Mus musculus OX=10090 GN=Pfn1 PE=1 SV=2	22	22	16	60	22	17	15	54	-0.220443	0.414849	140	14.9	8.28	cell organization and biogenesis;regulation of biological process;response to stimulus	cytoplasm;cytoskeleton;cytosol;extracellular;membrane;nucleus	enzyme regulator activity;nucleotide binding;protein binding;RNA binding	Pf00235	18643	ENSMUSG00000018293.4	Pfn1	11	Regulation of actin cytoskeleton; Salmonella infection; Rap1 signaling pathway	G13 Signaling Pathway; Regulation of Actin Cytoskeleton	PCP/CE pathway; Signaling by ROBO receptors; RHO GTPases Activate Formins	15
P19324	Serpin H1 OS=Mus musculus OX=10090 GN=Serpinh1 PE=1 SV=3	19	24	21	64	27	25	25	77	0.198346	0.415975	417	46.5	8.82	cell organization and biogenesis;metabolic process;regulation of biological process	cytoplasm;endoplasmic reticulum;membrane;organelle lumen	enzyme regulator activity;protein binding;RNA binding	Pf00079	12406	ENSMUSG00000070436.12	Serpinh1	7		Endochondral Ossification	Collagen biosynthesis and modifying enzymes	4
Q7TMY8	E3 ubiquitin-protein ligase HUWE1 OS=Mus musculus OX=10090 GN=Huwe1 PE=1 SV=5	7	10	5	22	9	9	11	29	0.330109	0.417329	4377	482.3	5.22	cell differentiation;cell organization and biogenesis;metabolic process;response to stimulus	cytoplasm;cytosol;membrane;nucleus	catalytic activity;DNA binding;protein binding;RNA binding	Pf00632, Pf02825, Pf06012, Pf06025, Pf14377	59026	ENSMUSG00000025261.17	Huwe1	X	Ubiquitin mediated proteolysis		Neutrophil degranulation; Antigen processing: Ubiquitination & Proteasome degradation	7
Q9CQC6	Basic leucine zipper and W2 domain-containing protein 1 OS=Mus musculus OX=10090 GN=Bzw1 PE=1 SV=1	10	13	5	28	13	11	12	36	0.29413	0.417649	419	48	5.92	metabolic process;regulation of biological process	cytoplasm;membrane	protein binding;RNA binding	Pf02020	66882	ENSMUSG00000051223.14	Bzw1	1				0
Q8K1M6	Dynamin-1-like protein OS=Mus musculus OX=10090 GN=Dnm1l PE=1 SV=2	6	8	6	20	8	4	4	16	-0.390368	0.418409	742	82.6	7.05	cell death;cell organization and biogenesis;regulation of biological process;response to stimulus;transport	cytoplasm;cytoskeleton;cytosol;endoplasmic reticulum;Golgi;membrane;mitochondrion	catalytic activity;nucleotide binding;protein binding	Pf00350, Pf01031, Pf02212	74006		Dnm1l	16	TNF signaling pathway; NOD-like receptor signaling pathway		Apoptotic execution phase	5
Q63844	Mitogen-activated protein kinase 3 OS=Mus musculus OX=10090 GN=Mapk3 PE=1 SV=5	6	8	6	20	7	4	5	16	-0.390368	0.418409	380	43	6.61	cell communication;cell death;cell differentiation;cell organization and biogenesis;cellular homeostasis;metabolic process;regulation of biological process;response to stimulus;transport	cytoplasm;cytoskeleton;cytosol;endosome;Golgi;membrane;mitochondrion;nucleus	catalytic activity;nucleotide binding;protein binding;signal transducer activity	Pf00069, Pf01636, Pf07714	26417	ENSMUSG00000063065.13	Mapk3	7	Oxytocin signaling pathway; ErbB signaling pathway; FoxO signaling pathway; Acute myeloid leukemia; AGE-RAGE signaling pathway in diabetic complications; mTOR signaling pathway; Cholinergic synapse; Platinum drug resistance; Chagas disease (American trypanosomiasis); T cell receptor signaling pathway; Phospholipase D signaling pathway; Retrograde endocannabinoid signaling; Regulation of actin cyt…	IL-9 Signaling Pathway; TGF Beta Signaling Pathway; Hypothetical Network for Drug Addiction; EPO Receptor Signaling; IL-5 Signaling Pathway; MicroRNAs in Cardiomyocyte Hypertrophy; PluriNetWork; Signaling of Hepatocyte Growth Factor Receptor; Alzheimers Disease; Chemokine signaling pathway; Spinal Cord Injury; MAPK Cascade; Delta-Notch Signaling Pathway; Focal Adhesion-PI3K-Akt-mTOR-signaling pat…	Golgi Cisternae Pericentriolar Stack Reorganization; NCAM signaling for neurite out-growth; Signal attenuation; Interleukin-20 family signaling; Regulation of actin dynamics for phagocytic cup formation; MAP2K and MAPK activation; Activation of the AP-1 family of transcription factors; Spry regulation of FGF signaling; MAPK3 (ERK1) activation; Signal transduction by L1; FCERI mediated MAPK activa…	212
O08795	Glucosidase 2 subunit beta OS=Mus musculus OX=10090 GN=Prkcsh PE=1 SV=1	4	4	4	12	6	7	4	17	0.43406	0.423136	521	58.8	4.46	cell organization and biogenesis;metabolic process;regulation of biological process	endoplasmic reticulum	catalytic activity;metal ion binding;protein binding;RNA binding	Pf07915, Pf12999, Pf13015	19089	ENSMUSG00000003402.14	Prkcsh	9	Protein processing in endoplasmic reticulum		Regulation of Insulin-like Growth Factor (IGF) transport and uptake by Insulin-like Growth Factor Binding Proteins (IGFBPs); Post-translational protein phosphorylation; Calnexin/calreticulin cycle	8
P17918	Proliferating cell nuclear antigen OS=Mus musculus OX=10090 GN=Pcna PE=1 SV=2	10	13	14	37	10	11	11	32	-0.277894	0.424205	261	28.8	4.77	cell organization and biogenesis;cellular homeostasis;metabolic process;regulation of biological process;response to stimulus	nucleus	catalytic activity;DNA binding;enzyme regulator activity;protein binding	Pf00705, Pf02747	18538	ENSMUSG00000027342.14	Pcna	2	DNA replication; Hepatitis B; HTLV-I infection; Nucleotide excision repair; Cell cycle; Base excision repair; Mismatch repair	Mismatch repair; Oxidative Damage; DNA Replication; Primary Focal Segmental Glomerulosclerosis FSGS; G1 to S cell cycle control	Termination of translesion DNA synthesis; Polymerase switching on the C-strand of the telomere; Translesion synthesis by POLI; TP53 Regulates Transcription of Genes Involved in G2 Cell Cycle Arrest; Dual Incision in GG-NER; Removal of the Flap Intermediate; Translesion synthesis by POLK; Gap-filling DNA repair synthesis and ligation in TC-NER; Polymerase switching; Mismatch repair (MMR) directed …	67
Q9DBG5	Perilipin-3 OS=Mus musculus OX=10090 GN=Plin3 PE=1 SV=1	7	6	4	17	9	8	6	23	0.367659	0.424337	437	47.2	5.62	transport	cytoplasm;cytosol;endosome;membrane	protein binding	Pf03036	66905	ENSMUSG00000024197.9	Plin3	17			Retrograde transport at the Trans-Golgi-Network	4
P46935	E3 ubiquitin-protein ligase NEDD4 OS=Mus musculus OX=10090 GN=Nedd4 PE=1 SV=3	23	24	20	67	22	19	20	61	-0.203792	0.424371	887	102.6	5.26	cell organization and biogenesis;metabolic process;regulation of biological process;response to stimulus;transport	chromosome;cytoplasm;cytosol;Golgi;membrane	catalytic activity;protein binding	Pf00168, Pf00397, Pf00632	17999	ENSMUSG00000032216.14	Nedd4	9	Endocytosis; Ubiquitin mediated proteolysis; Epstein-Barr virus infection	Proteasome Degradation	Downregulation of ERBB4 signaling; ISG15 antiviral mechanism; Regulation of PTEN stability and activity	17
O35658	Complement component 1 Q subcomponent-binding protein, mitochondrial OS=Mus musculus OX=10090 GN=C1qbp PE=1 SV=1	10	10	9	29	12	12	13	37	0.283032	0.42819	278	31	4.92	cell death;cell organization and biogenesis;defense response;metabolic process;regulation of biological process;response to stimulus	cell surface;cytoplasm;cytosol;extracellular;membrane;mitochondrion;nucleus;organelle lumen	protein binding;RNA binding	Pf02330	12261		C1qbp	11				0
P45878	Peptidyl-prolyl cis-trans isomerase FKBP2 OS=Mus musculus OX=10090 GN=Fkbp2 PE=1 SV=1	3	4	4	11	3	2	3	8	-0.527872	0.428453	140	15.3	8.88	metabolic process	cytoplasm;endoplasmic reticulum;membrane	catalytic activity	Pf00254	14227	ENSMUSG00000056629.15	Fkbp2	19				0
P58281	Dynamin-like 120 kDa protein, mitochondrial OS=Mus musculus OX=10090 GN=Opa1 PE=1 SV=1	3	5	3	11	2	2	4	8	-0.527872	0.428453	960	111.3	7.55	cell death;cell organization and biogenesis;metabolic process;regulation of biological process;response to stimulus;transport	cytosol;membrane;mitochondrion	catalytic activity;nucleotide binding;protein binding	Pf00350, Pf01926	74143	ENSMUSG00000038084.16	Opa1	16			Regulation of Apoptosis	3
Q9CQU5	ZW10 interactor OS=Mus musculus OX=10090 GN=Zwint PE=1 SV=1	4	5	2	11	1	3	4	8	-0.527872	0.428453	252	28.7	8.43	cell division;cell organization and biogenesis;regulation of biological process	chromosome;cytoplasm;cytosol;nucleus	protein binding	Pf15556	52696	ENSMUSG00000019923.14	Zwint	10			Resolution of Sister Chromatid Cohesion; Amplification of signal from unattached kinetochores via a MAD2 inhibitory signal; Separation of Sister Chromatids; RHO GTPases Activate Formins	16
Q61151	Serine/threonine-protein phosphatase 2A 56 kDa regulatory subunit epsilon isoform OS=Mus musculus OX=10090 GN=Ppp2r5e PE=1 SV=3	4	0.5	3	7.5	4	0.5	0.5	5	-0.653403	0.428842	467	54.7	6.95	regulation of biological process;response to stimulus	cytoplasm;cytosol	enzyme regulator activity	Pf01603	26932	ENSMUSG00000021051.10	Ppp2r5e	12	mRNA surveillance pathway; Dopaminergic synapse; Oocyte meiosis; Sphingolipid signaling pathway; PI3K-Akt signaling pathway; AMPK signaling pathway; Adrenergic signaling in cardiomyocytes	Focal Adhesion-PI3K-Akt-mTOR-signaling pathway; Glycogen Metabolism; IL-6 signaling Pathway; Wnt Signaling Pathway; Wnt Signaling Pathway and Pluripotency	Beta-catenin phosphorylation cascade; PI5P, PP2A and IER3 Regulate PI3K/AKT Signaling; CTLA4 inhibitory signaling; RAF activation; Interleukin-20 family signaling; Disassembly of the destruction complex and recruitment of AXIN to the membrane; Negative regulation of MAPK pathway; Amplification of signal from unattached kinetochores via a MAD2 inhibitory signal; Resolution of Sister Chromatid Cohe…	49
Q8R5K4	Nucleolar protein 6 OS=Mus musculus OX=10090 GN=Nol6 PE=2 SV=2	2	4	2	8	5	4	3	12	0.516522	0.430351	1152	129.1	6.79	metabolic process;transport	chromosome;mitochondrion;nucleus	RNA binding	Pf03813	230082	ENSMUSG00000028430.14	Nol6	4	Ribosome biogenesis in eukaryotes		Major pathway of rRNA processing in the nucleolus and cytosol	5
Q9R257	Heme-binding protein 1 OS=Mus musculus OX=10090 GN=Hebp1 PE=1 SV=2	3	1	4	8	4	5	3	12	0.516522	0.430351	190	21.1	5.26	metabolic process	cytoplasm;cytosol;mitochondrion		Pf04832	15199		Hebp1	6				0
Q9DCS9	NADH dehydrogenase [ubiquinone] 1 beta subcomplex subunit 10 OS=Mus musculus OX=10090 GN=Ndufb10 PE=1 SV=3	4	1	3	8	4	4	4	12	0.516522	0.430351	176	21	8.03	cell organization and biogenesis;metabolic process;transport	membrane;mitochondrion		Pf10249	68342	ENSMUSG00000040048.14	Ndufb10	17	Metabolic pathways; Huntington's disease; Non-alcoholic fatty liver disease (NAFLD); Oxidative phosphorylation; Parkinson's disease; Alzheimer's disease	Oxidative phosphorylation; Electron Transport Chain	Complex I biogenesis	13
Q9CY64	Biliverdin reductase A OS=Mus musculus OX=10090 GN=Blvra PE=1 SV=1	4	2	2	8	4	3	5	12	0.516522	0.430351	295	33.5	7.02	metabolic process	cytoplasm;cytosol	catalytic activity;metal ion binding;nucleotide binding	Pf01408, Pf09166	109778	ENSMUSG00000001999.15	Blvra	2	Porphyrin and chlorophyll metabolism		Heme degradation	4
O09172	Glutamate--cysteine ligase regulatory subunit OS=Mus musculus OX=10090 GN=Gclm PE=1 SV=1	3	3	2	8	4	3	5	12	0.516522	0.430351	274	30.5	5.52	cell organization and biogenesis;cellular homeostasis;metabolic process;regulation of biological process;response to stimulus		catalytic activity;enzyme regulator activity;protein binding	Pf00248	14630	ENSMUSG00000028124.15	Gclm	3	Glutathione metabolism; Metabolic pathways; Cysteine and methionine metabolism	Keap1-Nrf2; Glutathione metabolism; One carbon metabolism and related pathways; Glutathione and one carbon metabolism	Glutathione synthesis and recycling	12
O70152	Dolichol-phosphate mannosyltransferase subunit 1 OS=Mus musculus OX=10090 GN=Dpm1 PE=1 SV=1	2	4	2	8	4	3	5	12	0.516522	0.430351	260	29.2	9.51	metabolic process	endoplasmic reticulum;membrane;nucleus	catalytic activity	Pf00535, Pf10111, Pf13641, Pf13704, Pf13712	13480	ENSMUSG00000093752.1; ENSMUSG00000078919.10	Dpm1	2	Metabolic pathways; N-Glycan biosynthesis		Synthesis of dolichyl-phosphate mannose	9
Q9CX34	Protein SGT1 homolog OS=Mus musculus OX=10090 GN=Sugt1 PE=1 SV=3	3	3	2	8	3	3	6	12	0.516522	0.430351	336	38.1	5.45	regulation of biological process	cytoplasm;nucleus	protein binding	Pf00515, Pf04969, Pf05002, Pf07719, Pf12895, Pf13414, Pf13424, Pf13428, Pf13431, Pf13432, Pf14559	67955	ENSMUSG00000022024.9	Sugt1	14	NOD-like receptor signaling pathway		The NLRP3 inflammasome	6
Q3UMQ8	H/ACA ribonucleoprotein complex non-core subunit NAF1 OS=Mus musculus OX=10090 GN=Naf1 PE=1 SV=2	1	1	1	3	2	0.5	3	5.5	0.806029	0.430361	489	53.2	5.16	cell organization and biogenesis;metabolic process;regulation of biological process	cytoplasm;nucleus	RNA binding	Pf04410	234344		Naf1	8				0
A2AIV2	Protein virilizer homolog OS=Mus musculus OX=10090 GN=Virma PE=1 SV=1	0.5	2	0.5	3	0.5	2	3	5.5	0.806029	0.430361	1811	201.3	4.96	metabolic process	cytosol;nucleus	RNA binding		66185	ENSMUSG00000040720.15	1110037F02Rik; Virma	4		mRNA processing		1
Q9D379	Epoxide hydrolase 1 OS=Mus musculus OX=10090 GN=Ephx1 PE=1 SV=2	12	13	14	39	11	12	11	34	-0.26638	0.430668	455	52.5	8.35	metabolic process;response to stimulus	endoplasmic reticulum;membrane	catalytic activity;protein binding	Pf00561, Pf06441, Pf12697	13849	ENSMUSG00000038776.13	Ephx1	1	Bile secretion; Chemical carcinogenesis; Metabolism of xenobiotics by cytochrome P450	Metapathway biotransformation; Aflatoxin B1 metabolism	Phase I - Functionalization of compounds	8
Q9R1T2	SUMO-activating enzyme subunit 1 OS=Mus musculus OX=10090 GN=Sae1 PE=1 SV=1	11	15	13	39	12	9	13	34	-0.26638	0.430668	350	38.6	5.36	metabolic process	cytoplasm;nucleus	catalytic activity;protein binding	Pf00899	56459	ENSMUSG00000052833.9	Sae1	7	Ubiquitin mediated proteolysis		SUMO is transferred from E1 to E2 (UBE2I, UBC9); SUMO is conjugated to E1 (UBA2:SAE1)	7
O89079	Coatomer subunit epsilon OS=Mus musculus OX=10090 GN=Cope PE=1 SV=3	9	7	6	22	7	6	5	18	-0.357947	0.433825	308	34.5	5.06	transport	cytoplasm;Golgi;membrane	protein binding;structural molecule activity	Pf04733	59042	ENSMUSG00000055681.14	Cope	8			COPI-mediated anterograde transport; COPI-dependent Golgi-to-ER retrograde traffic	11
P45376	Aldo-keto reductase family 1 member B1 OS=Mus musculus OX=10090 GN=Akr1b1 PE=1 SV=3	7	7	8	22	7	6	5	18	-0.357947	0.433825	316	35.7	7.18	metabolic process;regulation of biological process;response to stimulus	cytoplasm;cytosol;vacuole	catalytic activity	Pf00248	11677	ENSMUSG00000001642.18	Akr1b3	6	Metabolic pathways; Glycerolipid metabolism; Fructose and mannose metabolism; Pentose and glucuronate interconversions; Galactose metabolism	Metapathway biotransformation; Polyol pathway	Pregnenolone biosynthesis; Fructose biosynthesis	15
Q9Z1G3	V-type proton ATPase subunit C 1 OS=Mus musculus OX=10090 GN=Atp6v1c1 PE=1 SV=4	7	8	7	22	5	6	7	18	-0.357947	0.433825	382	43.9	7.46	transport	cytoplasm;membrane	catalytic activity;transporter activity	Pf03223	66335	ENSMUSG00000022295.7	Atp6v1c1	15	mTOR signaling pathway; Rheumatoid arthritis; Metabolic pathways; Phagosome; Oxidative phosphorylation; Synaptic vesicle cycle; Collecting duct acid secretion		Ion channel transport; ROS, RNS production in phagocytes; Transferrin endocytosis and recycling; Insulin receptor recycling	18
Q8BML9	Glutamine--tRNA ligase OS=Mus musculus OX=10090 GN=Qars1 PE=1 SV=1	13	18	10	41	12	12	12	36	-0.256067	0.436497	775	87.6	7.31	metabolic process;regulation of biological process	cytoplasm;cytosol	catalytic activity;enzyme regulator activity;nucleotide binding;protein binding;RNA binding	Pf00749, Pf03950, Pf04557, Pf04558	97541	ENSMUSG00000032604.16	Qars	9	Metabolic pathways; Aminoacyl-tRNA biosynthesis			2
Q9CZX8	40S ribosomal protein S19 OS=Mus musculus OX=10090 GN=Rps19 PE=1 SV=3	12	11	7	30	15	13	10	38	0.272597	0.438458	145	16.1	10.4	cell differentiation;cell organization and biogenesis;cellular component movement;defense response;metabolic process;regulation of biological process;response to stimulus	cytoplasm;cytosol;membrane;ribosome	protein binding;RNA binding;structural molecule activity	Pf01090	20085	ENSMUSG00000040952.16	Rps19	7	Ribosome	Cytoplasmic Ribosomal Proteins	L13a-mediated translational silencing of Ceruloplasmin expression; Nonsense Mediated Decay (NMD) independent of the Exon Junction Complex (EJC); Nonsense Mediated Decay (NMD) enhanced by the Exon Junction Complex (EJC); Ribosomal scanning and start codon recognition; GTP hydrolysis and joining of the 60S ribosomal subunit; Formation of a pool of free 40S subunits; SRP-dependent cotranslational pr…	18
Q8VBT9	Tether containing UBX domain for GLUT4 OS=Mus musculus OX=10090 GN=Aspscr1 PE=1 SV=1	1	3	1	5	2	0.5	0.5	3	-0.805406	0.438694	550	59.8	6.96	regulation of biological process;transport	cytoplasm;cytosol;membrane;nucleus	protein binding	Pf00789, Pf11470	68938	ENSMUSG00000025142.17	Aspscr1	11	Transcriptional misregulation in cancer			1
P62876	DNA-directed RNA polymerases I, II, and III subunit RPABC5 OS=Mus musculus OX=10090 GN=Polr2l PE=3 SV=1	2	1	2	5	2	0.5	0.5	3	-0.805406	0.438694	67	7.6	7.77	metabolic process	nucleus	catalytic activity;DNA binding;metal ion binding	Pf01194	66491	ENSMUSG00000038489.8	Polr2l	7	RNA polymerase; Epstein-Barr virus infection; Metabolic pathways; Purine metabolism; Huntington's disease; Pyrimidine metabolism; Cytosolic DNA-sensing pathway	Purine metabolism	mRNA Capping; RNA Polymerase II Transcription Initiation; Transcriptional regulation by small RNAs; RNA Polymerase II Pre-transcription Events; RNA Polymerase I Transcription Termination; RNA Polymerase III Transcription Initiation From Type 3 Promoter; Formation of RNA Pol II elongation complex ; mRNA Splicing - Major Pathway; Formation of TC-NER Pre-Incision Complex; RNA Pol II CTD phosphorylat…	56
Q61390	T-complex protein 1 subunit zeta-2 OS=Mus musculus OX=10090 GN=Cct6b PE=1 SV=4	0.5	0.5	4	5	0.5	2	0.5	3	-0.805406	0.438694	531	58.1	7.36	metabolic process;transport	cytoplasm;cytosol	nucleotide binding;protein binding	Pf00118	12467	Cct6b	11	ENSMUSG00000020698.11				0
Q58A65	C-Jun-amino-terminal kinase-interacting protein 4 OS=Mus musculus OX=10090 GN=Spag9 PE=1 SV=2	3	1	1	5	1	1	1	3	-0.805406	0.438694	1321	146.1	5.15	cell differentiation;cell organization and biogenesis;regulation of biological process;transport	cytoplasm;cytosol	protein binding;structural molecule activity	Pf09744	70834		Spag9	11			CDO in myogenesis	3
Q8R2N2	U3 small nucleolar RNA-associated protein 4 homolog OS=Mus musculus OX=10090 GN=Utp4 PE=2 SV=3	3	1	1	5	1	1	1	3	-0.805406	0.438694	686	76.9	8.87	metabolic process;regulation of biological process	chromosome;nucleus	protein binding;RNA binding	Pf00400, Pf07433	21771	ENSMUSG00000041438.8	Cirh1a; Utp4	8	Ribosome biogenesis in eukaryotes		Major pathway of rRNA processing in the nucleolus and cytosol	5
Q8CII2	Cell division cycle protein 123 homolog OS=Mus musculus OX=10090 GN=Cdc123 PE=1 SV=2	3	1	1	5	1	1	1	3	-0.805406	0.438694	336	38.8	4.67	cell division;regulation of biological process	cytoplasm		Pf07065	98828	ENSMUSG00000039128.13	Cdc123	2				0
O88668	Protein CREG1 OS=Mus musculus OX=10090 GN=Creg1 PE=1 SV=1	2	2	1	5	1	1	1	3	-0.805406	0.438694	220	24.4	6.42	regulation of biological process	extracellular	protein binding	Pf13883	433375	ENSMUSG00000040713.12	Creg1	1			Neutrophil degranulation	3
Q9D172	Glutamine amidotransferase-like class 1 domain-containing protein 3A, mitochondrial OS=Mus musculus OX=10090 GN=Gatd3a PE=1 SV=1	2	2	1	5	1	1	1	3	-0.805406	0.438694	266	28.1	8.78		mitochondrion		Pf01965	28295; 102641949	ENSMUSG00000053329.7	D10Jhu81e; LOC100046684; LOC102641949	10				0
P97393	Rho GTPase-activating protein 5 OS=Mus musculus OX=10090 GN=Arhgap5 PE=1 SV=2	2	1	2	5	1	1	1	3	-0.805406	0.438694	1501	172	6.34	cell organization and biogenesis;regulation of biological process;response to stimulus	cytoplasm;cytosol;endoplasmic reticulum;membrane	catalytic activity;enzyme regulator activity;nucleotide binding;protein binding	Pf00071, Pf00620, Pf01846	11855		Arhgap5	12		Focal Adhesion		1
Q9D023	Mitochondrial pyruvate carrier 2 OS=Mus musculus OX=10090 GN=Mpc2 PE=1 SV=1	2	1	2	5	1	1	1	3	-0.805406	0.438694	127	14.3	10.61	regulation of biological process;transport	membrane;mitochondrion;nucleus	transporter activity	Pf03650	70456	ENSMUSG00000026568.6	Mpc2	1		Glycolysis and Gluconeogenesis		1
Q9JIX0	Transcription and mRNA export factor ENY2 OS=Mus musculus OX=10090 GN=Eny2 PE=1 SV=1	1	2	2	5	1	1	1	3	-0.805406	0.438694	101	11.5	9.33	cell organization and biogenesis;metabolic process;regulation of biological process;transport	mitochondrion;nucleus		Pf10163	223527	ENSMUSG00000022338.6	Eny2	15				0
Q99LI7	Cleavage stimulation factor subunit 3 OS=Mus musculus OX=10090 GN=Cstf3 PE=1 SV=1	1	2	2	5	1	1	1	3	-0.805406	0.438694	717	82.8	8.12	metabolic process	nucleus	protein binding;RNA binding	Pf05843	228410	ENSMUSG00000027176.8	Cstf3	2	mRNA surveillance pathway	mRNA processing	mRNA Splicing - Major Pathway; mRNA 3'-end processing; Processing of Intronless Pre-mRNAs; Cleavage of Growing Transcript in the Termination Region	13
P48771	Cytochrome c oxidase subunit 7A2, mitochondrial OS=Mus musculus OX=10090 GN=Cox7a2 PE=1 SV=2	1	2	2	5	1	1	1	3	-0.805406	0.438694	83	9.3	10.27	metabolic process;transport	membrane;mitochondrion	catalytic activity;transporter activity	Pf02238	12866	ENSMUSG00000032330.7	Cox7a2	9	Huntington's disease; Non-alcoholic fatty liver disease (NAFLD); Oxidative phosphorylation; Parkinson's disease; Alzheimer's disease; Cardiac muscle contraction	Electron Transport Chain		7
Q99P72	Reticulon-4 OS=Mus musculus OX=10090 GN=Rtn4 PE=1 SV=2	9	11	11	31	14	12	0.5	26.5	-0.294716	0.439233	1162	126.5	4.54	cell organization and biogenesis;cellular component movement;regulation of biological process	cytoplasm;endoplasmic reticulum;membrane	protein binding;RNA binding	Pf02453	68585	ENSMUSG00000020458.16	Rtn4	11	Alzheimer's disease	Spinal Cord Injury	Axonal growth inhibition (RHOA activation); Signalling by NGF	8
Q60930	Voltage-dependent anion-selective channel protein 2 OS=Mus musculus OX=10090 GN=Vdac2 PE=1 SV=2	5	7	6	18	8	7	9	24	0.346597	0.43991	295	31.7	7.49	regulation of biological process;transport	membrane;mitochondrion;nucleus	nucleotide binding;protein binding;transporter activity	Pf01459	22334	ENSMUSG00000021771.13	Vdac2	14	NOD-like receptor signaling pathway; HTLV-I infection; Huntington's disease; Parkinson's disease; cGMP-PKG signaling pathway; Calcium signaling pathway			6
Q91WT8	RNA-binding protein 47 OS=Mus musculus OX=10090 GN=Rbm47 PE=1 SV=1	7	8	8	23	7	6	6	19	-0.344075	0.440635	590	64	8.19	cell differentiation;metabolic process	nucleus	protein binding;RNA binding	Pf00076, Pf13893, Pf14259	245945	ENSMUSG00000070780.11	Rbm47	5		mRNA processing; TYROBP Causal Network		2
Q9CQQ7	ATP synthase F(0) complex subunit B1, mitochondrial OS=Mus musculus OX=10090 GN=Atp5pb PE=1 SV=1	7	7	9	23	5	7	7	19	-0.344075	0.440635	256	28.9	9.06	metabolic process;transport	membrane;mitochondrion;nucleus	catalytic activity;transporter activity	Pf05405	11950	ENSMUSG00000000563.17	Atp5f1	3	Metabolic pathways; Huntington's disease; Oxidative phosphorylation; Parkinson's disease; Alzheimer's disease	Oxidative phosphorylation; Electron Transport Chain	Cristae formation; Formation of ATP by chemiosmotic coupling	14
Q3THW5	Histone H2A.V OS=Mus musculus OX=10090 GN=H2az2 PE=1 SV=3	5	11	8	24	10	11	10	31	0.300793	0.442357	128	13.5	10.58	regulation of biological process	chromosome;nucleus	DNA binding;protein binding	Pf00125	77605	ENSMUSG00000041126.16	H2afv	11	Alcoholism; Systemic lupus erythematosus		Meiotic Recombination; Mus musculus biological processes; NoRC negatively regulates rRNA expression; Meiotic Synapsis	6
P68368	Tubulin alpha-4A chain OS=Mus musculus OX=10090 GN=Tuba4a PE=1 SV=1	35	34	27	96	35	41	36	112	0.153952	0.44273	448	49.9	5.06	cell organization and biogenesis	cytoplasm;cytoskeleton	catalytic activity;nucleotide binding;protein binding;structural molecule activity	Pf00091, Pf03953	22145	ENSMUSG00000026202.13	Tuba4a	1	Phagosome; Gap junction; Apoptosis		Anchoring of the basal body to the plasma membrane; Intraflagellar transport; Hedgehog 'on' state; AURKA Activation by TPX2; Loss of Nlp from mitotic centrosomes; Recruitment of mitotic centrosome proteins and complexes; Hedgehog 'off' state; Regulation of PLK1 Activity at G2/M Transition; Platelet degranulation ; Recruitment of NuMA to mitotic centrosomes	28
P31938	Dual specificity mitogen-activated protein kinase kinase 1 OS=Mus musculus OX=10090 GN=Map2k1 PE=1 SV=2	4	5	4	13	7	7	4	18	0.401045	0.443556	393	43.4	6.7	cell differentiation;cell organization and biogenesis;cell proliferation;cellular component movement;metabolic process;regulation of biological process;response to stimulus;transport	cytoplasm;cytoskeleton;cytosol;endoplasmic reticulum;endosome;Golgi;membrane;mitochondrion;nucleus	catalytic activity;enzyme regulator activity;nucleotide binding;protein binding;signal transducer activity	Pf00069, Pf07714	26395	ENSMUSG00000004936.8	Map2k1	9	Oxytocin signaling pathway; ErbB signaling pathway; FoxO signaling pathway; Acute myeloid leukemia; mTOR signaling pathway; Cholinergic synapse; T cell receptor signaling pathway; Phospholipase D signaling pathway; Regulation of actin cytoskeleton; MAPK signaling pathway; MicroRNAs in cancer; Progesterone-mediated oocyte maturation; Ras signaling pathway; Prolactin signaling pathway; TNF signalin…	IL-9 Signaling Pathway; Estrogen signaling; Hypothetical Network for Drug Addiction; EPO Receptor Signaling; ErbB signaling pathway; MicroRNAs in Cardiomyocyte Hypertrophy; PluriNetWork; Signaling of Hepatocyte Growth Factor Receptor; Chemokine signaling pathway; MAPK Cascade; Focal Adhesion-PI3K-Akt-mTOR-signaling pathway; IL-7 Signaling Pathway; ESC Pluripotency Pathways; IL-1 Signaling Pathway…	MAP2K and MAPK activation; MAPK3 (ERK1) activation; Signal transduction by L1; RAF activation; Interleukin-20 family signaling; Negative feedback regulation of MAPK pathway	109
Q8VDP4	Cell cycle and apoptosis regulator protein 2 OS=Mus musculus OX=10090 GN=Ccar2 PE=1 SV=2	5	5	3	13	6	5	7	18	0.401045	0.443556	922	102.9	5.25	cell death;cell organization and biogenesis;metabolic process;regulation of biological process;response to stimulus	cytoplasm;nucleus;organelle lumen;spliceosomal complex	enzyme regulator activity;protein binding;RNA binding	Pf14443, Pf14444	219158	ENSMUSG00000033712.5	2610301G19Rik; Ccar2	14		TNF-alpha NF-kB Signaling Pathway	Regulation of HSF1-mediated heat shock response	5
Q9CPY7	Cytosol aminopeptidase OS=Mus musculus OX=10090 GN=Lap3 PE=1 SV=3	15	14	15	44	14	12	13	39	-0.24247	0.444217	519	56.1	7.72	metabolic process	cytoplasm;cytosol;mitochondrion;nucleus	catalytic activity;metal ion binding	Pf00883, Pf02789	66988	ENSMUSG00000039682.12	Lap3	5	Glutathione metabolism; Arginine and proline metabolism; Metabolic pathways			3
O35286	Pre-mRNA-splicing factor ATP-dependent RNA helicase DHX15 OS=Mus musculus OX=10090 GN=Dhx15 PE=1 SV=2	13	15	16	44	14	11	14	39	-0.24247	0.444217	795	90.9	7.46	metabolic process;response to stimulus	cytoplasm;nucleus;spliceosomal complex	catalytic activity;nucleotide binding;protein binding;RNA binding	Pf00270, Pf00271, Pf04408, Pf07717, Pf13401	13204	ENSMUSG00000029169.11	Dhx15	5	Spliceosome	mRNA processing	mRNA Splicing - Major Pathway	6
P10833	Ras-related protein R-Ras OS=Mus musculus OX=10090 GN=Rras PE=1 SV=1	3	5	4	12	3	4	2	9	-0.483478	0.445138	218	23.7	6.79	cell differentiation;regulation of biological process;response to stimulus	cytosol;membrane	catalytic activity;nucleotide binding;protein binding	Pf00071, Pf08477	20130	ENSMUSG00000038387.9	Rras	7	Phospholipase D signaling pathway; Regulation of actin cytoskeleton; MAPK signaling pathway; Ras signaling pathway; Axon guidance; HTLV-I infection; Proteoglycans in cancer; Rap1 signaling pathway; cAMP signaling pathway; Tight junction	PluriNetWork; G Protein Signaling Pathways; MAPK Cascade; Regulation of Actin Cytoskeleton	CREB phosphorylation through the activation of Ras; Sema4D mediated inhibition of cell attachment and migration	25
Q9JIW9	Ras-related protein Ral-B OS=Mus musculus OX=10090 GN=Ralb PE=1 SV=1	4	4	4	12	3	3	3	9	-0.483478	0.445138	206	23.3	6.62	cell communication;cell death;cell division;regulation of biological process;response to stimulus	membrane;vacuole	catalytic activity;nucleotide binding;protein binding	Pf00025, Pf00071, Pf08477	64143	ENSMUSG00000004451.14	Ralb	1	Phospholipase D signaling pathway; Ras signaling pathway; Rap1 signaling pathway; Pathways in cancer; Pancreatic cancer	EGFR1 Signaling Pathway		6
Q9D1M0	Protein SEC13 homolog OS=Mus musculus OX=10090 GN=Sec13 PE=1 SV=3	4	5	3	12	2	3	4	9	-0.483478	0.445138	322	35.5	5.38	cell organization and biogenesis;regulation of biological process;transport	chromosome;cytosol;endoplasmic reticulum;membrane;nucleus;vacuole	protein binding	Pf00400	110379	ENSMUSG00000030298.10	Sec13	6	mTOR signaling pathway; RNA transport; Protein processing in endoplasmic reticulum		Amplification of signal from unattached kinetochores via a MAD2 inhibitory signal; Resolution of Sister Chromatid Cohesion; Separation of Sister Chromatids; RHO GTPases Activate Formins; Antigen Presentation: Folding, assembly and peptide loading of class I MHC; MHC class II antigen presentation; COPII (Coat Protein 2) Mediated Vesicle Transport	32
Q9JIK5	Nucleolar RNA helicase 2 OS=Mus musculus OX=10090 GN=Ddx21 PE=1 SV=3	17	22	22	61	21	25	27	73	0.190647	0.445861	851	93.5	9.11	cell differentiation;metabolic process;response to stimulus	cytoplasm;membrane;nucleus	catalytic activity;nucleotide binding;protein binding;RNA binding	Pf00270, Pf00271, Pf08152, Pf14617	56200	ENSMUSG00000020075.8	Ddx21	10		mRNA processing	Major pathway of rRNA processing in the nucleolus and cytosol; B-WICH complex positively regulates rRNA expression	9
P62281	40S ribosomal protein S11 OS=Mus musculus OX=10090 GN=Rps11 PE=1 SV=3	8	8	8	24	6	7	7	20	-0.331475	0.446929	158	18.4	10.3	cell differentiation;metabolic process	cytoplasm;membrane;ribosome	RNA binding;structural molecule activity	Pf00366	27207	ENSMUSG00000003429.11	Rps11	7	Ribosome	Cytoplasmic Ribosomal Proteins; TNF-alpha NF-kB Signaling Pathway; mRNA processing	L13a-mediated translational silencing of Ceruloplasmin expression; Nonsense Mediated Decay (NMD) independent of the Exon Junction Complex (EJC); Nonsense Mediated Decay (NMD) enhanced by the Exon Junction Complex (EJC); Ribosomal scanning and start codon recognition; GTP hydrolysis and joining of the 60S ribosomal subunit; Formation of a pool of free 40S subunits; SRP-dependent cotranslational pr…	20
Q3UGP9	Leucine-rich repeat-containing protein 58 OS=Mus musculus OX=10090 GN=Lrrc58 PE=2 SV=1	0.5	1	0.5	2	3	0.5	0.5	4	0.93156	0.44808	366	40.1	6.62			protein binding	Pf12799, Pf13855	320184	ENSMUSG00000034158.9	Lrrc58	16				0
Q9CR59	Growth arrest and DNA damage-inducible proteins-interacting protein 1 OS=Mus musculus OX=10090 GN=Gadd45gip1 PE=1 SV=1	1	0.5	0.5	2	2	1	1	4	0.93156	0.44808	222	25.8	10.27	regulation of biological process	mitochondrion;nucleus;ribosome	protein binding	Pf10147	102060	ENSMUSG00000033751.5	Gadd45gip1	8		PluriNetWork	Mitochondrial translation termination; Mitochondrial translation elongation	6
P34152	Focal adhesion kinase 1 OS=Mus musculus OX=10090 GN=Ptk2 PE=1 SV=4	0.5	1	0.5	2	2	1	1	4	0.93156	0.44808	1052	119.2	6.62												0
Q91V81	RNA-binding protein 42 OS=Mus musculus OX=10090 GN=Rbm42 PE=1 SV=2	0.5	1	0.5	2	2	1	1	4	0.93156	0.44808	478	50.2	9.63												0
P26883	Peptidyl-prolyl cis-trans isomerase FKBP1A OS=Mus musculus OX=10090 GN=Fkbp1a PE=1 SV=2	0.5	1	0.5	2	2	1	1	4	0.93156	0.44808	108	11.9	8.16	cell organization and biogenesis;cell proliferation;cellular homeostasis;metabolic process;regulation of biological process;response to stimulus;transport	cytoplasm;cytosol;endoplasmic reticulum;membrane	catalytic activity;protein binding;signal transducer activity	Pf00254	14225	ENSMUSG00000032966.14	Fkbp1a	2		TGF Beta Signaling Pathway; Spinal Cord Injury; Calcium Regulation in the Cardiac Cell	TGF-beta receptor signaling activates SMADs	7
Q8BTS4	Nuclear pore complex protein Nup54 OS=Mus musculus OX=10090 GN=Nup54 PE=1 SV=1	0.5	0.5	1	2	2	1	1	4	0.93156	0.44808	510	55.7	7.02	cell organization and biogenesis;regulation of biological process;transport	membrane;nucleus	structural molecule activity;transporter activity	Pf13874	269113	Nup54	5	ENSMUSG00000034826.14	Transcriptional regulation by small RNAs; SUMOylation of RNA binding proteins; snRNP Assembly; SUMOylation of chromatin organization proteins; Nuclear Pore Complex (NPC) Disassembly; Regulation of Glucokinase by Glucokinase Regulatory Protein; Transport of Mature mRNA derived from an Intron-Containing Transcript; SUMOylation of DNA damage response and repair proteins; SUMOylation of DNA replicati…	RNA transport		29
Q91VU0	Protein FAM3C OS=Mus musculus OX=10090 GN=Fam3c PE=1 SV=1	0.5	0.5	1	2	2	1	1	4	0.93156	0.44808	227	24.7	8.29	development	extracellular			27999	Fam3c	6	ENSMUSG00000029672.16	Platelet degranulation			4
Q9DCU6	39S ribosomal protein L4, mitochondrial OS=Mus musculus OX=10090 GN=Mrpl4 PE=1 SV=1	1	0.5	0.5	2	1	2	1	4	0.93156	0.44808	294	33.1	9.82	metabolic process	mitochondrion;ribosome	RNA binding;structural molecule activity	Pf00573	66163	ENSMUSG00000003299.10	Mrpl4	9	Ribosome		Mitochondrial translation termination; Mitochondrial translation elongation	6
Q7TSC1	Protein PRRC2A OS=Mus musculus OX=10090 GN=Prrc2a PE=1 SV=1	0.5	1	0.5	2	1	2	1	4	0.93156	0.44808	2158	229.1	9.39	cell differentiation	cytoplasm;membrane;nucleus	RNA binding	Pf07001	53761	ENSMUSG00000024393.14	Prrc2a	17				0
Q8R2M2	Deoxynucleotidyltransferase terminal-interacting protein 2 OS=Mus musculus OX=10090 GN=Dnttip2 PE=1 SV=1	0.5	1	0.5	2	1	2	1	4	0.93156	0.44808	758	84.2	6.44	metabolic process;regulation of biological process	nucleus	RNA binding	Pf08698	99480	ENSMUSG00000039756.12	Dnttip2	3				0
O35114	Lysosome membrane protein 2 OS=Mus musculus OX=10090 GN=Scarb2 PE=1 SV=3	0.5	0.5	1	2	1	2	1	4	0.93156	0.44808	478	54	5.1	regulation of biological process;transport	membrane;organelle lumen;vacuole	protein binding;receptor activity	Pf01130	12492	Scarb2	5	ENSMUSG00000029426.8	Cargo recognition for clathrin-mediated endocytosis	Lysosome	Primary Focal Segmental Glomerulosclerosis FSGS	6
Q99KN2	Probable cytosolic iron-sulfur protein assembly protein CIAO1 OS=Mus musculus OX=10090 GN=Ciao1 PE=1 SV=1	1	0.5	0.5	2	1	1	2	4	0.93156	0.44808	339	37.6	4.88	cell organization and biogenesis;metabolic process;regulation of biological process		protein binding	Pf00400, Pf08662	26371	ENSMUSG00000003662.10	Ciao1	2				0
Q8K284	General transcription factor 3C polypeptide 1 OS=Mus musculus OX=10090 GN=Gtf3c1 PE=1 SV=2	1	0.5	0.5	2	1	1	2	4	0.93156	0.44808	2101	237.3	7.25	metabolic process;regulation of biological process	membrane;nucleus	DNA binding	Pf04182	233863	ENSMUSG00000032777.9	Gtf3c1	7			RNA Polymerase III Transcription Initiation From Type 1 Promoter; RNA Polymerase III Transcription Initiation From Type 2 Promoter	5
Q8K4L0	ATP-dependent RNA helicase DDX54 OS=Mus musculus OX=10090 GN=Ddx54 PE=1 SV=1	0.5	1	0.5	2	1	1	2	4	0.93156	0.44808	874	97.7	10.01	metabolic process;regulation of biological process	cytoplasm;Golgi;membrane;nucleus	catalytic activity;nucleotide binding;protein binding;RNA binding	Pf00270, Pf00271, Pf08147	71990	ENSMUSG00000029599.13	Ddx54	5				0
Q9CQ85	Mitochondrial import inner membrane translocase subunit Tim22 OS=Mus musculus OX=10090 GN=Timm22 PE=1 SV=1	0.5	1	0.5	2	1	1	2	4	0.93156	0.44808	194	20.1	8.22	cell organization and biogenesis;transport	membrane;mitochondrion	protein binding;transporter activity	Pf02466	56322	ENSMUSG00000020843.15	Timm22	11				0
O08912	Polypeptide N-acetylgalactosaminyltransferase 1 OS=Mus musculus OX=10090 GN=Galnt1 PE=1 SV=1	0.5	1	0.5	2	1	1	2	4	0.93156	0.44808	559	64.2	7.71	metabolic process	extracellular;Golgi;membrane	catalytic activity;metal ion binding	Pf00535, Pf00652, Pf02709, Pf10111, Pf13632, Pf13641	14423	ENSMUSG00000000420.15	Galnt1	18	Metabolic pathways; Mucin type O-glycan biosynthesis		O-linked glycosylation of mucins; COPI-independent Golgi-to-ER retrograde traffic	11
Q923D2	Flavin reductase (NADPH) OS=Mus musculus OX=10090 GN=Blvrb PE=1 SV=3	0.5	1	0.5	2	1	1	2	4	0.93156	0.44808	206	22.2	7.01	metabolic process	cytoplasm;cytosol;membrane	catalytic activity	Pf01073, Pf01370, Pf13460	233016	ENSMUSG00000040466.16	Blvrb	7	Riboflavin metabolism; Porphyrin and chlorophyll metabolism		Heme degradation	5
Q921I2	Kelch domain-containing protein 4 OS=Mus musculus OX=10090 GN=Klhdc4 PE=2 SV=2	0.5	1	0.5	2	1	1	2	4	0.93156	0.44808	584	64.8	5.73			protein binding	Pf01344, Pf13415, Pf13418, Pf13854, Pf13964	234825		Klhdc4	8				0
Q9CPP6	NADH dehydrogenase [ubiquinone] 1 alpha subcomplex subunit 5 OS=Mus musculus OX=10090 GN=Ndufa5 PE=1 SV=3	0.5	1	0.5	2	1	1	2	4	0.93156	0.44808	116	13.4	8.1	cell organization and biogenesis;metabolic process;transport	membrane;mitochondrion	catalytic activity	Pf04716	68202	ENSMUSG00000023089.12	Ndufa5	6		Oxidative phosphorylation; Electron Transport Chain	Complex I biogenesis	7
Q99LB6	Methionine adenosyltransferase 2 subunit beta OS=Mus musculus OX=10090 GN=Mat2b PE=1 SV=1	0.5	0.5	1	2	1	1	2	4	0.93156	0.44808	334	37.4	6.95	metabolic process;regulation of biological process	mitochondrion;nucleus	catalytic activity;enzyme regulator activity;protein binding	Pf00106, Pf01370, Pf02719, Pf04321, Pf07993, Pf13460	108645	Mat2b	11	ENSMUSG00000042032.13		Metabolic pathways; Biosynthesis of amino acids; Cysteine and methionine metabolism	Methylation; One Carbon Metabolism; Glutathione and one carbon metabolism	6
P41216	Long-chain-fatty-acid--CoA ligase 1 OS=Mus musculus OX=10090 GN=Acsl1 PE=1 SV=2	0.5	0.5	1	2	0.5	0.5	3	4	0.93156	0.44808	699	77.9	7.15	metabolic process;regulation of biological process;response to stimulus;transport	endoplasmic reticulum;membrane;mitochondrion	catalytic activity;nucleotide binding	Pf00501	14081	Acsl1	8	ENSMUSG00000018796.13	Synthesis of very long-chain fatty acyl-CoAs; alpha-linolenic acid (ALA) metabolism; Linoleic acid (LA) metabolism	PPAR signaling pathway; Fatty acid metabolism; Metabolic pathways; Fatty acid degradation; Adipocytokine signaling pathway; Fatty acid biosynthesis; Peroxisome	Fatty Acid Beta Oxidation; PPAR signaling pathway; Fatty Acid Biosynthesis; Mitochondrial LC-Fatty Acid Beta-Oxidation	19
Q9DBX6	Cytochrome P450 2S1 OS=Mus musculus OX=10090 GN=Cyp2s1 PE=1 SV=1	2	0.5	0.5	3	0.5	0.5	0.5	1.5	-1.06844	0.448674	501	55.6	8.78	metabolic process	endoplasmic reticulum;membrane	catalytic activity;metal ion binding	Pf00067	74134	ENSMUSG00000040703.11	Cyp2s1	7	Retinol metabolism; Metabolic pathways; Metabolism of xenobiotics by cytochrome P450	Metapathway biotransformation; Oxidation by Cytochrome P450	Miscellaneous substrates	10
Q6PAM1	Alpha-taxilin OS=Mus musculus OX=10090 GN=Txlna PE=1 SV=1	2	0.5	0.5	3	0.5	0.5	0.5	1.5	-1.06844	0.448674	554	62.3	6.74	transport	cytoplasm;membrane	protein binding	Pf09728	109658	ENSMUSG00000053841.15	Txlna	4		TNF-alpha NF-kB Signaling Pathway	Other interleukin signaling	5
P70303	CTP synthase 2 OS=Mus musculus OX=10090 GN=Ctps2 PE=1 SV=1	2	0.5	0.5	3	0.5	0.5	0.5	1.5	-1.06844	0.448674	586	65.5	6.49	metabolic process	membrane;mitochondrion	catalytic activity;metal ion binding;nucleotide binding	Pf00117, Pf06418, Pf07722	55936; 12309	ENSMUSG00000031360.14	Ctps2; S100g	X	Metabolic pathways; Pyrimidine metabolism		Interconversion of nucleotide di- and triphosphates	5
P97377	Cyclin-dependent kinase 2 OS=Mus musculus OX=10090 GN=Cdk2 PE=1 SV=2	2	0.5	0.5	3	0.5	0.5	0.5	1.5	-1.06844	0.448674	346	39	8.54	cell division;cell organization and biogenesis;development;metabolic process;regulation of biological process;response to stimulus;transport	chromosome;cytoplasm;cytoskeleton;cytosol;endosome;nucleus	catalytic activity;metal ion binding;nucleotide binding;protein binding	Pf00069, Pf07714, Pf14531	12566	ENSMUSG00000025358.16	Cdk2	10	FoxO signaling pathway; Herpes simplex infection; p53 signaling pathway; Progesterone-mediated oocyte maturation; Epstein-Barr virus infection; Small cell lung cancer; Hepatitis B; Oocyte meiosis; Cell cycle; Pathways in cancer; PI3K-Akt signaling pathway; Viral carcinogenesis; Measles; Prostate cancer	DNA Replication; PluriNetWork; miRNA regulation of DNA Damage Response; Spinal Cord Injury; Delta-Notch Signaling Pathway; IL-7 Signaling Pathway; G1 to S cell cycle control; Id Signaling Pathway	Removal of licensing factors from origins; Regulation of APC/C activators between G1/S and early anaphase; Phosphorylation of proteins involved in G1/S transition by active Cyclin E:Cdk2 complexes; TP53 Regulates Transcription of Genes Involved in G1 Cell Cycle Arrest; Meiotic Recombination; M/G1 Transition; Activation of ATR in response to replication stress; Cyclin A/B1/B2 associated events dur…	77
P09925	Surfeit locus protein 1 OS=Mus musculus OX=10090 GN=Surf1 PE=1 SV=3	2	0.5	0.5	3	0.5	0.5	0.5	1.5	-1.06844	0.448674	306	34.8	9.72	cell organization and biogenesis;metabolic process;transport	membrane;mitochondrion	catalytic activity;transporter activity	Pf02104	20930	ENSMUSG00000015790.16	Surf1	2		Electron Transport Chain		1
Q9CQ48	NudC domain-containing protein 2 OS=Mus musculus OX=10090 GN=Nudcd2 PE=1 SV=1	2	0.5	0.5	3	0.5	0.5	0.5	1.5	-1.06844	0.448674	157	17.6	5.07	metabolic process	chromosome;cytoplasm;cytoskeleton;cytosol	protein binding	Pf04969	52653	ENSMUSG00000020328.10	Nudcd2	11				0
Q80Y17	Lethal(2) giant larvae protein homolog 1 OS=Mus musculus OX=10090 GN=Llgl1 PE=1 SV=1	2	0.5	0.5	3	0.5	0.5	0.5	1.5	-1.06844	0.448674	1036	112.5	6.48	cell organization and biogenesis;regulation of biological process;transport	cytoplasm;cytoskeleton;endosome;Golgi;membrane	enzyme regulator activity;protein binding	Pf08366	16897	ENSMUSG00000020536.12	Llgl1	11	Hippo signaling pathway; Tight junction			2
P13541	Myosin-3 OS=Mus musculus OX=10090 GN=Myh3 PE=2 SV=2	2	0.5	0.5	3	0.5	0.5	0.5	1.5	-1.06844	0.448674	1940	223.7	5.81	cell organization and biogenesis;metabolic process;regulation of biological process;transport	cytoplasm;cytoskeleton;Golgi	catalytic activity;motor activity;nucleotide binding;protein binding;structural molecule activity;transporter activity	Pf00038, Pf00063, Pf00261, Pf01496, Pf01576, Pf02463, Pf02736, Pf04012, Pf04111, Pf05557, Pf05622, Pf05667, Pf05701, Pf06160, Pf07888, Pf08317, Pf09726, Pf10174, Pf12128, Pf12718, Pf13514, Pf15070	17883	ENSMUSG00000020908.14	Myh3	11	Tight junction	Striated Muscle Contraction		2
Q80WS3	rRNA/tRNA 2'-O-methyltransferase fibrillarin-like protein 1 OS=Mus musculus OX=10090 GN=Fbll1 PE=1 SV=1	0.5	2	0.5	3	0.5	0.5	0.5	1.5	-1.06844	0.448674	314	33.3	10.15	cell organization and biogenesis;metabolic process	nucleus	catalytic activity;RNA binding	Pf01269, Pf13847	237730	ENSMUSG00000051062.6	Fbll1	11	Ribosome biogenesis in eukaryotes			1
Q922R5	Serine/threonine-protein phosphatase 4 regulatory subunit 3B OS=Mus musculus OX=10090 GN=Ppp4r3b PE=1 SV=2	0.5	2	0.5	3	0.5	0.5	0.5	1.5	-1.06844	0.448674	820	93.9	4.86	metabolic process;regulation of biological process	cytoplasm;cytoskeleton;nucleus	protein binding	Pf04802	104570	ENSMUSG00000020463.15	Smek2; Ppp4r3b	11	Glucagon signaling pathway			1
Q61103	Zinc finger protein ubi-d4 OS=Mus musculus OX=10090 GN=Dpf2 PE=1 SV=1	0.5	2	0.5	3	0.5	0.5	0.5	1.5	-1.06844	0.448674	391	44.2	6.47	cell death;metabolic process;regulation of biological process	cytoplasm;cytosol;nucleus	DNA binding;metal ion binding;protein binding	Pf00628, Pf14051	19708	ENSMUSG00000024826.14	Dpf2	19		TNF-alpha NF-kB Signaling Pathway		1
Q3UIA2	Rho GTPase-activating protein 17 OS=Mus musculus OX=10090 GN=Arhgap17 PE=1 SV=1	0.5	2	0.5	3	0.5	0.5	0.5	1.5	-1.06844	0.448674	846	92.1	7.56	cell organization and biogenesis;regulation of biological process;response to stimulus;transport	cytoplasm;cytosol;membrane;nucleus	enzyme regulator activity;protein binding	Pf00620, Pf03114	70497	ENSMUSG00000030766.15	Arhgap17	7			Rho GTPase cycle	3
Q5SFM8	RNA-binding protein 27 OS=Mus musculus OX=10090 GN=Rbm27 PE=1 SV=3	0.5	2	0.5	3	0.5	0.5	0.5	1.5	-1.06844	0.448674	1060	118.5	9.19	metabolic process	cytoplasm;nucleus	metal ion binding;RNA binding	Pf00076, Pf00642, Pf03962, Pf13893, Pf14259	225432		Rbm27	18				0
Q9WV91	Prostaglandin F2 receptor negative regulator OS=Mus musculus OX=10090 GN=Ptgfrn PE=1 SV=2	0.5	2	0.5	3	0.5	0.5	0.5	1.5	-1.06844	0.448674	879	98.7	6.61	cell organization and biogenesis	cell surface;endoplasmic reticulum;Golgi;membrane		Pf07679	19221	ENSMUSG00000027864.9	Ptgfrn	3				0
[truncated: 3,220 more rows]

## Sheet: Con1
Accession	Description	Exp. q-value: Combined	Sum PEP Score	Coverage [%]	# Peptides	# PSMs	# Unique Peptides	# AAs	MW [kDa]	calc. pI	Score Sequest HT: Sequest HT	# Peptides (by Search Engine): Sequest HT	Biological Process	Cellular Component	Molecular Function	Pfam IDs	Entrez Gene ID	Ensembl Gene ID	Gene Symbol	Chromosome	KEGG Pathways	WikiPathways	Reactome Pathways	# Protein Pathway Groups	# Razor Peptides	Abundances (Scaled): F150: Sample	Found in Sample: [S149] F150: Sample	# Protein Groups	Modifications
[truncated: 2,621 more rows]

[truncated: 5 more sheets: Con2, Con3, 27H-1, 27H-2, 27H-3]
